# Supplementary material for: Effects of sacubitril/valsartan on cardiac reverse remodeling and cardiac resynchronization in patients with acute myocardial infarction
Source: Front Cardiovasc Med. 2023 Jan 13;9:1059420. doi: 10.3389/fcvm.2022.1059420 (PMC9880431; doi:10.3389/fcvm.2022.1059420)
Supplement: Supplementary file 1 [file Data_Sheet_1.xlsx]

## Sheet:  age (years)
GroupT	GroupC
38	48
74	79
68	64
54	55
54	65
59	66
63	58
48	44
60	44
57	73
50	62
59	47
42	64
56	66
64	54
64	63
79	44
59	82
68	72
79	47
51	42
48	68
63	69
74	51
61	78
43	64
57	66
38	78
34	74
50	42
69	57
66	64
36	75
37	74
66	52
51	45
74	79
62	39
63	71
62	52
71	61
70	53
70	66
65	58
64	51
64	50
73	68
58	56
66	79
62	47
69	70
70	35
63	68
51	66
63	72
58	36
79	68
44	52
38	57
64	69
76	51
70	55
38	50
63
63
44
67
64
60
48
49
55
53
37
64
78
56
69
66
48
58
60
66
72
35

## Sheet: gender
GroupT	GroupC
male	male
male	male
male	male
male	male
male	female
male	female
female	male
male	male
male	male
male	male
male	male
female	male
male	male
male	female
male	male
male	male
male	male
female	male
male	male
female	male
female	male
male	male
male	male
male	male
male	male
male	male
male	male
male	male
male	male
male	male
male	male
male	female
male	male
male	male
female	male
male	male
male	male
male	male
male	male
female	male
male	male
male	male
male	male
male	male
male	male
male	male
female	male
male	male
male	female
male	male
male	male
male	male
male	male
male	male
male	female
male	male
male	male
male	male
male	male
male	male
male	male
male	male
male	male
male
male
male
female
male
male
male
male
male
male
male
male
female
male
male
male
male
male
male
male
male
male

## Sheet: BMI
GroupT	GroupC
22.9854	20.6612
20.2449	23.2438
21.9713	27.968
22.7732	24.0238
21.3039	21.6441
20.7612	22.0741
26.8352	22.5306
23.8367	22.7732
21.7079	23.9395
23.6614	22.6757
26.1224	22.4082
24.8358	23.3234
23.3887	25.2595
22.4996	21.7738
21.3039	21.4692
25.5354	21.7994
17.8748	20.2812
20.3125	19.3625
23.8087	21.6713
22.6562	26.2346
26.5625	26.9598
23.7387	23.03
22.3094	23.7228
20.7967	25.7276
21.8724	21.4109
21.3068	27.0416
23.4236	22.6474
26.2188	20.202
26.8544	20.5761
22.5896	33.564
23.7228	25.0135
22.4996	21.5019
26.1224	23.6203
23.5666	20.9366
22.1003	21.1553
24.6914	26.5731
21.9713	19.7055
25.9095	22.921
22.913	19.8413
22.4323	21.7738
22.1003	23.3234
21.83	23.8367
22.231	20.6852
19.3625	23.3067
23.6203	23.9512
21.7079	21.7738
24.6711	18.4672
21.9671	22.2063
19.8839	20.2395
20.9042	23.0546
21.9899	19.7055
19.1512	24.4898
21.4109	24.539
22.4082	22.9481
20.4783	19.0677
23.3887	23.8895
26.9531	22.2291
26.1738	25.8166
26.0276	23.03
20.7967	24.9135
20.1956	22.9854
21.0667	23.7387
24.6914	24.7721
20.3244
27.5482
21.4692
22.7694
22.7732
23.1084
22.4059
21.6333
25.5937
22.913
25.2493
20.8086
23.7253
22.46
26.5625
25.5102
22.7732
21.1927
22.571
22.6757
21.4533
25.7959

## Sheet: Hypertension
GroupT	GroupC
1	0
0	0
1	0
1	1
0	0
1	1
1	0
0	1
0	0
0	1
0	1
1	1
1	1
1	0
0	1
1	0
0	1
1	1
0	1
0	1
1	1
1	1
0	0
1	0
1	1
1	1
0	0
0	1
0	1
1	0
1	1
1	1
0	0
1	1
0	0
0	0
0	0
1	0
1	0
0	0
0	1
1	1
1	1
1	0
1	0
0	1
0	1
1	1
0	1
0	0
1	0
0	1
1	1
1	0
1	1
0	0
1	0
0	1
0	1
0	1
1	1
1	1
0	0
1
1
0
0
1
0
0
1
1
0
0
1
1
0
0
0
0
1
1
1
1
0

## Sheet: Diabetes
GroupT	GroupC
0	1
0	0
0	1
0	1
0	0
0	0
0	0
0	1
0	0
0	1
0	1
1	0
0	0
0	0
1	0
0	0
0	0
0	0
0	0
0	0
0	0
1	0
0	0
0	0
1	0
0	1
0	0
0	1
0	0
0	0
0	0
0	0
0	0
0	1
0	0
0	0
1	0
1	1
1	0
0	1
0	0
1	0
0	1
0	0
0	0
0	0
0	1
1	0
0	1
1	0
1	0
0	0
1	0
0	1
1	0
0	0
0	1
0	0
0	0
0	1
0	0
0	0
0	0
1
0
0
1
0
0
0
0
0
1
0
0
1
0
0
0
0
1
0
0
0
0

## Sheet: Dyslipidaemia
GroupT	GroupC
0	1
0	0
0	0
1	1
0	0
0	0
0	0
0	0
0	0
0	0
0	0
1	0
0	0
0	0
0	0
0	1
0	0
0	0
0	1
0	0
0	0
0	0
0	0
0	1
0	0
0	0
0	0
0	0
0	0
0	0
0	0
1	0
0	0
1	0
0	0
0	0
0	1
0	0
0	0
1	0
1	0
0	0
1	0
1	0
0	1
0	0
0	1
0	0
0	0
0	0
1	0
0	0
0	0
1	0
0	1
0	0
0	0
0	1
0	0
0	0
0	0
1	0
0	0
0
1
0
1
0
1
0
0
1
1
0
0
0
0
0
0
0
0
0
0
0
0

## Sheet: Smoking
GroupT	GroupC
1	1
1	1
1	1
1	1
1	0
1	0
0	0
1	0
0	1
1	0
1	1
0	0
1	1
0	0
0	1
0	0
0	0
0	1
0	0
0	1
0	1
0	1
1	0
0	1
0	0
1	1
1	0
1	0
0	1
1	1
0	0
1	0
1	0
1	0
0	1
1	0
1	0
1	0
0	1
0	1
0	0
0	0
1	0
1	0
1	0
1	1
0	1
0	0
0	0
1	1
1	1
1	0
1	1
1	1
1	0
0	1
0	1
0	1
1	0
1	1
0	1
1	1
0	1
0
1
1
0
0
1
1
1
0
1
1
1
0
1
0
1
0
0
0
1
0
1

## Sheet: Family history
GroupT	GroupC
0	0
0	0
1	1
0	1
0	0
0	0
0	0
0	1
1	0
0	0
0	0
0	0
0	0
0	0
0	0
0	0
0	0
0	0
0	0
0	0
0	0
0	0
0	0
0	0
0	0
1	1
0	0
1	0
0	0
0	0
0	0
0	0
0	0
0	0
0	0
1	0
0	0
0	0
0	0
0	0
0	0
0	0
0	0
0	1
0	0
0	0
0	0
0	0
0	0
0	0
0	0
0	0
0	0
0	0
0	0
0	0
0	0
0	0
0	0
0	0
0	0
1	0
0	1
0
0
0
0
0
0
0
0
0
0
0
0
0
0
0
0
0
0
0
0
0
0

## Sheet: Myocardial infarction
GroupT	GroupC
0	0
0	0
0	0
0	0
0	0
0	0
0	0
0	0
0	0
0	0
0	0
0	0
1	0
0	0
0	0
0	0
1	0
0	0
0	0
0	0
0	0
0	0
0	0
0	0
0	0
0	0
0	0
0	0
0	1
0	0
0	0
1	0
0	0
0	0
0	0
0	0
0	0
0	0
0	0
0	0
0	0
1	0
0	0
0	0
0	0
0	0
0	1
0	0
0	0
0	0
1	0
0	0
0	0
0	0
0	0
0	0
0	1
0	0
0	0
1	0
0	0
1	0
0	0
0
0
0
0
0
0
0
0
0
0
0
0
0
0
0
0
0
0
0
0
0
0

## Sheet: Ischemic stroke
GroupT	GroupC
0	0
0	0
0	0
0	0
0	0
0	1
0	0
0	0
0	0
0	1
0	0
0	0
0	0
1	0
0	0
0	0
0	0
0	0
0	1
0	0
0	0
0	0
0	0
0	0
1	0
0	1
0	0
0	0
0	0
0	0
0	0
0	0
0	0
1	1
0	0
0	0
0	0
0	0
0	0
0	0
0	0
0	0
0	0
0	0
0	0
1	0
0	0
0	0
0	0
0	0
0	1
0	0
0	0
0	0
0	0
0	0
1	0
0	0
0	0
0	0
0	1
0	0
0	0
0
0
0
0
0
0
0
0
0
0
0
1
1
0
0
0
0
0
0
0
0
0

[truncated: 20 more sheets: Valvular disease, Atrial fibrillation, STEMI-NSTEMI, Culprit vessel, Killip classification, Lesion artery number, CTO, CK-MB, cTnI, NT-proBNP, eGFR, Cr, Aspirin, Clopidogrel, Ticagrelor, Statins, β receptor blocker, Furosemide, Spironolactone, both]
