# Supplementary material for: Effects of sacubitril/valsartan on cardiac reverse remodeling and cardiac resynchronization in patients with acute myocardial infarction
Source: Front Cardiovasc Med. 2023 Jan 13;9:1059420. doi: 10.3389/fcvm.2022.1059420 (PMC9880431; doi:10.3389/fcvm.2022.1059420)
Supplement: Supplementary file 2 [file Data_Sheet_2.xlsx]

## Sheet: LAV
Baseline	follow-up(3mo)	follow-up(6mo)
GroupT	GroupT	GroupT
37.9158	74.2226	54.432
78.5782	65.91	70
112.814	74.2226	50.8686
58.1264	58.1264	35
65.91	58.1264	58.1264
58.1264	87.6894	35
61.9523	35	44.1332
65.91	35	47.4359
50.8686	32.2119	50.8686
54.432	70	54.432
74.2226	54.432	87.6894
37.9158	32.2119	44.1332
37.9158	54.432	78.5782
61.9523	40.96	54.432
87.6894	74.2226	32.2119
58.1264	58.1264	61.9523
54.432	87.6894	47.4359
54.432	61.9523	83.067
58.1264	44.1332	65.91
70	50.8686	22.3214
40.96	65.91	44.1332
70	54.432
50.8686	37.9158
65.91	40.96
78.5782	37.9158
50.8686	83.067
58.1264	58.1264
44.1332	47.4359
40.96	54.432
50.8686	54.432
61.9523	107.52
78.5782	35
50.8686	61.9523
47.4359	70
61.9523	58.1264
54.432	102.361
70	78.5782
61.9523	61.9523
32.2119	70
20.16	78.5782
54.432	47.4359
47.4359	70
61.9523	65.91
50.8686	47.4359
58.1264	97.336
47.4359	44.1332
102.361	40.96
61.9523	37.9158
47.4359	50.8686
70	87.6894
83.067	29.5508
54.432	70
61.9523	70
65.91	87.6894
35	78.5782
61.9523	70
58.1264	61.9523
50.8686	58.1264
70	70
70	58.1264
70	97.336
54.432	70
50.8686	61.9523
92.4457	35
147.421	54.432
50.8686	40.96
44.1332	61.9523
40.96	58.1264
58.1264	83.067
58.1264	58.1264
40.96	44.1332
50.8686
44.1332
70
61.9523
47.4359
47.4359
112.814
50.8686
65.91
83.067
58.1264
65.91
27.0159
44.1332

## Sheet: LVDV
Baseline	follow-up(3mo)	follow-up(6mo)
GroupT	GroupT	GroupT
102.361	160.043	112.814
147.421	118.243	118.243
97.336	147.421	107.52
141.314	135.343	92.4457
173.211	129.507	107.52
70	141.314	87.6894
112.814	118.243	107.52
118.243	87.6894	107.52
92.4457	129.507	92.4457
92.4457	118.243	123.808
166.559	70	118.243
92.4457	83.067	97.336
97.336	147.421	141.314
107.52	87.6894	135.343
87.6894	87.6894	107.52
107.52	112.814	147.421
129.507	186.926	92.4457
141.314	153.664	173.211
112.814	92.4457	83.067
129.507	102.361	129.507
129.507	97.336	97.336
112.814	118.243
135.343	83.067
102.361	92.4457
129.507	107.52
147.421	112.814
118.243	102.361
83.067	97.336
102.361	118.243
160.043	78.5782
118.243	153.664
107.52	83.067
112.814	135.343
123.808	141.314
97.336	107.52
118.243	153.664
123.808	180
118.243	141.314
97.336	129.507
70	141.314
118.243	107.52
141.314	166.559
102.361	135.343
107.52	112.814
153.664	123.808
118.243	107.52
129.507	83.067
160.043	97.336
102.361	141.314
141.314	186.926
141.314	87.6894
186.926	141.314
153.664	180
166.559	180
87.6894	135.343
107.52	135.343
129.507	118.243
92.4457	129.507
112.814	135.343
112.814	92.4457
129.507	160.043
102.361	173.211
129.507	153.664
118.243	129.507
107.52	112.814
83.067	123.808
112.814	141.314
83.067	141.314
112.814	35
123.808	97.336
160.043	112.814
102.361
87.6894
123.808
135.343
47.4359
118.243
129.507
129.507
118.243
153.664
78.5782
118.243
83.067
102.361

## Sheet: LVSV
Baseline	follow-up(3mo)	follow-up(6mo)
GroupT	GroupT	GroupT
37.9158	92.4457	50.8686
70	44.1332	54.432
44.1332	74.2226	32.2119
74.2226	58.1264	32.2119
74.2226	61.9523	29.5508
29.5508	70	35
50.8686	70	47.4359
58.1264	35	44.1332
32.2119	74.2226	29.5508
47.4359	50.8686	50.8686
70	24.6064	61.9523
54.432	32.2119	40.96
32.2119	54.432	70
70	35	70
47.4359	27.0159	50.8686
65.91	47.4359	65.91
47.4359	87.6894	35
65.91	65.91	102.361
37.9158	40.96	24.6064
54.432	44.1332	78.5782
50.8686	50.8686	40.96
50.8686	61.9523
47.4359	18.1211
40.96	40.96
47.4359	40.96
61.9523	50.8686
65.91	47.4359
27.0159	44.1332
47.4359	58.1264
87.6894	65.91
54.432	83.067
47.4359	37.9158
50.8686	61.9523
58.1264	97.336
58.1264	54.432
61.9523	92.4457
54.432	107.52
47.4359	78.5782
54.432	61.9523
37.9158	78.5782
65.91	44.1332
74.2226	87.6894
47.4359	61.9523
61.9523	44.1332
107.52	47.4359
58.1264	58.1264
47.4359	29.5508
74.2226	44.1332
47.4359	58.1264
70	153.664
47.4359	35
92.4457	61.9523
97.336	97.336
92.4457	112.814
35	78.5782
61.9523	70
78.5782	47.4359
32.2119	70
58.1264	54.432
58.1264	40.96
47.4359	92.4457
44.1332	97.336
61.9523	97.336
78.5782	74.2226
44.1332	29.5508
37.9158	44.1332
70	74.2226
29.5508	78.5782
78.5782	12.7273
70	44.1332
87.6894	47.4359
47.4359
54.432
70
74.2226
22.3214
58.1264
44.1332
70
47.4359
92.4457
32.2119
50.8686
37.9158
44.1332

## Sheet: LVEF
Baseline	follow-up(3mo)	follow-up(6mo)
GroupT	GroupT	GroupT
64	46	55
54	64	57
55	46	70
47	55	63
59	53	56
61	50	60
55	41	53
51	60	59
65	45	68
49	58	50
58	66	47
41	61	59
67	66	45
35	60	50
49	69	53
39	64	56
64	44	62
55	54	40
65	57	57
58	58	40
61	48	59
55	49
57	66
61	55
64	61
59	55
45	54
67	55
54	50
54	17
54	46
56	55
55	44
53	31
40	51
47	39
56	41
60	45
44	53
47	45
45	51
48	55
54	55
43	61
50	47
50	56
64	65
28	55
54	59
50	54
50	60
51	57
36	40
55	39
55	42
43	50
40	60
65	46
45	44
48	57
64	50
56	43
63	36
34	43
59	58
55	33
37	47
65	45
30	66
45	51
45	58
54
38
43
37
53
51
66
51
39
50
55
58
55
57
