# Supplementary material for: Effects of sacubitril/valsartan on cardiac reverse remodeling and cardiac resynchronization in patients with acute myocardial infarction
Source: Front Cardiovasc Med. 2023 Jan 13;9:1059420. doi: 10.3389/fcvm.2022.1059420 (PMC9880431; doi:10.3389/fcvm.2022.1059420)
Supplement: Supplementary file 3 [file Data_Sheet_3.xlsx]

## Sheet: LAV
Baseline					follow-up(3mo)					follow-up(6mo)
GroupT	GroupC		TC		GroupT	GroupC		TC		GroupT	GroupC		TC
37.9158	37.9158	1	37.9158		74.2226	22.3214	1	74.2226		54.432	58.1264	1	54.432
78.5782	58.1264	1	78.5782		65.91	70	1	65.91		70	78.5782	1	70
112.814	78.5782	1	112.814		74.2226	50.8686	1	74.2226		50.8686	40.96	1	50.8686
58.1264	58.1264	1	58.1264		58.1264	78.5782	1	58.1264		35	107.52	1	35
65.91	40.96	1	65.91		58.1264	61.9523	1	58.1264		58.1264	70	1	58.1264
58.1264	70	1	58.1264		87.6894	32.2119	1	87.6894		35	47.4359	1	35
61.9523	58.1264	1	61.9523		35	50.8686	1	35		44.1332	92.4457	1	44.1332
65.91	58.1264	1	65.91		35	70	1	35		47.4359	65.91	1	47.4359
50.8686	70	1	50.8686		32.2119	37.9158	1	32.2119		50.8686	87.6894	1	50.8686
54.432	44.1332	1	54.432		70	70	1	70		54.432	54.432	1	54.432
74.2226	50.8686	1	74.2226		54.432	74.2226	1	54.432		87.6894	70	1	87.6894
37.9158	47.4359	1	37.9158		32.2119	141.314	1	32.2119		44.1332	61.9523	1	44.1332
37.9158	65.91	1	37.9158		54.432	47.4359	1	54.432		78.5782	58.1264	1	78.5782
61.9523	58.1264	1	61.9523		40.96	74.2226	1	40.96		54.432	58.1264	1	54.432
87.6894	65.91	1	87.6894		74.2226	58.1264	1	74.2226		32.2119	44.1332	1	32.2119
58.1264	74.2226	1	58.1264		58.1264	65.91	1	58.1264		61.9523	92.4457	1	61.9523
54.432	58.1264	1	54.432		87.6894	58.1264	1	87.6894		47.4359	54.432	1	47.4359
54.432	54.432	1	54.432		61.9523	61.9523	1	61.9523		83.067	40.96	1	83.067
58.1264	70	1	58.1264		44.1332	78.5782	1	44.1332		65.91	74.2226	1	65.91
70	65.91	1	70		50.8686	37.9158	1	50.8686		22.3214	44.1332	1	22.3214
40.96	70	1	40.96		65.91	83.067	1	65.91		44.1332	37.9158	1	44.1332
70	70	1	70		54.432	58.1264	1	54.432			47.4359	2	58.1264
50.8686	54.432	1	50.8686		37.9158	61.9523	1	37.9158			65.91	2	78.5782
65.91	54.432	1	65.91		40.96	54.432	1	40.96			74.2226	2	40.96
78.5782	37.9158	1	78.5782		37.9158	74.2226	1	37.9158			107.52	2	107.52
50.8686	58.1264	1	50.8686		83.067	61.9523	1	83.067			58.1264	2	70
58.1264	54.432	1	58.1264		58.1264	50.8686	1	58.1264				2	47.4359
44.1332	65.91	1	44.1332		47.4359	61.9523	1	47.4359				2	92.4457
40.96	58.1264	1	40.96		54.432	54.432	1	54.432				2	65.91
50.8686	78.5782	1	50.8686		54.432	65.91	1	54.432				2	87.6894
61.9523	58.1264	1	61.9523		107.52	47.4359	1	107.52				2	54.432
78.5782	44.1332	1	78.5782		35	54.432	1	35				2	70
50.8686	40.96	1	50.8686		61.9523	87.6894	1	61.9523				2	61.9523
47.4359	54.432	1	47.4359		70	58.1264	1	70				2	58.1264
61.9523	58.1264	1	61.9523		58.1264	54.432	1	58.1264				2	58.1264
54.432	50.8686	1	54.432		102.361	22.3214	1	102.361				2	44.1332
70	97.336	1	70		78.5782	92.4457	1	78.5782				2	92.4457
61.9523	70	1	61.9523		61.9523	58.1264	1	61.9523				2	54.432
32.2119	44.1332	1	32.2119		70	61.9523	1	70				2	40.96
20.16	74.2226	1	20.16		78.5782	74.2226	1	78.5782				2	74.2226
54.432	54.432	1	54.432		47.4359	123.808	1	47.4359				2	44.1332
47.4359	40.96	1	47.4359		70	65.91	1	70				2	37.9158
61.9523	70	1	61.9523		65.91	44.1332	1	65.91				2	47.4359
50.8686	70	1	50.8686		47.4359	54.432	1	47.4359				2	65.91
58.1264	50.8686	1	58.1264		97.336	61.9523	1	97.336				2	74.2226
47.4359	29.5508	1	47.4359		44.1332	65.91	1	44.1332				2	107.52
102.361	65.91	1	102.361		40.96	50.8686	1	40.96				2	58.1264
61.9523	61.9523	1	61.9523		37.9158		1	37.9158
47.4359	32.2119	1	47.4359		50.8686		1	50.8686
70	83.067	1	70		87.6894		1	87.6894
83.067	61.9523	1	83.067		29.5508		1	29.5508
54.432	61.9523	1	54.432		70		1	70
61.9523	54.432	1	61.9523		70		1	70
65.91	65.91	1	65.91		87.6894		1	87.6894
35	58.1264	1	35		78.5782		1	78.5782
61.9523	65.91	1	61.9523		70		1	70
58.1264	61.9523	1	58.1264		61.9523		1	61.9523
50.8686	54.432	1	50.8686		58.1264		1	58.1264
70	78.5782	1	70		70		1	70
70	47.4359	1	70		58.1264		1	58.1264
70	54.432	1	70		97.336		1	97.336
54.432	74.2226	1	54.432		70		1	70
50.8686	40.96	1	50.8686		61.9523		1	61.9523
92.4457		1	92.4457		35		1	35
147.421		1	147.421		54.432		1	54.432
50.8686		1	50.8686		40.96		1	40.96
44.1332		1	44.1332		61.9523		1	61.9523
40.96		1	40.96		58.1264		1	58.1264
58.1264		1	58.1264		83.067		1	83.067
58.1264		1	58.1264		58.1264		1	58.1264
40.96		1	40.96		44.1332		1	44.1332
50.8686		1	50.8686				2	22.3214
44.1332		1	44.1332				2	70
70		1	70				2	50.8686
61.9523		1	61.9523				2	78.5782
47.4359		1	47.4359				2	61.9523
47.4359		1	47.4359				2	32.2119
112.814		1	112.814				2	50.8686
50.8686		1	50.8686				2	70
65.91		1	65.91				2	37.9158
83.067		1	83.067				2	70
58.1264		1	58.1264				2	74.2226
65.91		1	65.91				2	141.314
27.0159		1	27.0159				2	47.4359
44.1332		1	44.1332				2	74.2226
		2	37.9158				2	58.1264
		2	58.1264				2	65.91
		2	78.5782				2	58.1264
		2	58.1264				2	61.9523
		2	40.96				2	78.5782
		2	70				2	37.9158
		2	58.1264				2	83.067
		2	58.1264				2	58.1264
		2	70				2	61.9523
		2	44.1332				2	54.432
		2	50.8686				2	74.2226
		2	47.4359				2	61.9523
		2	65.91				2	50.8686
		2	58.1264				2	61.9523
		2	65.91				2	54.432
		2	74.2226				2	65.91
		2	58.1264				2	47.4359
		2	54.432				2	54.432
		2	70				2	87.6894
		2	65.91				2	58.1264
		2	70				2	54.432
		2	70				2	22.3214
		2	54.432				2	92.4457
		2	54.432				2	58.1264
		2	37.9158				2	61.9523
		2	58.1264				2	74.2226
		2	54.432				2	123.808
		2	65.91				2	65.91
		2	58.1264				2	44.1332
		2	78.5782				2	54.432
		2	58.1264				2	61.9523
		2	44.1332				2	65.91
		2	40.96				2	50.8686
		2	54.432
		2	58.1264
		2	50.8686
		2	97.336
		2	70
		2	44.1332
		2	74.2226
		2	54.432
		2	40.96
		2	70
		2	70
		2	50.8686
		2	29.5508
		2	65.91
		2	61.9523
		2	32.2119
		2	83.067
		2	61.9523
		2	61.9523
		2	54.432
		2	65.91
		2	58.1264
		2	65.91
		2	61.9523
		2	54.432
		2	78.5782
		2	47.4359
		2	54.432
		2	74.2226
		2	40.96

## Sheet: LVDV
Baseline					follow-up(3mo)					follow-up(6mo)
GroupT	GroupC		TC		GroupT	GroupC		TC		GroupT	GroupC		TC
102.361	83.067	1	102.361		160.043	70	1	160.043		112.814	135.343	1	112.814
147.421	92.4457	1	147.421		118.243	147.421	1	118.243		118.243	123.808	1	118.243
97.336	147.421	1	97.336		147.421	92.4457	1	147.421		107.52	87.6894	1	107.52
141.314	107.52	1	141.314		135.343	92.4457	1	135.343		92.4457	92.4457	1	92.4457
173.211	118.243	1	173.211		129.507	112.814	1	129.507		107.52	118.243	1	107.52
70	102.361	1	70		141.314	107.52	1	141.314		87.6894	112.814	1	87.6894
112.814	129.507	1	112.814		118.243	97.336	1	118.243		107.52	118.243	1	107.52
118.243	112.814	1	118.243		87.6894	102.361	1	87.6894		107.52	135.343	1	107.52
92.4457	107.52	1	92.4457		129.507	92.4457	1	129.507		92.4457	97.336	1	92.4457
92.4457	97.336	1	92.4457		118.243	141.314	1	118.243		123.808	97.336	1	123.808
166.559	135.343	1	166.559		70	153.664	1	70		118.243	107.52	1	118.243
92.4457	92.4457	1	92.4457		83.067	160.043	1	83.067		97.336	129.507	1	97.336
97.336	107.52	1	97.336		147.421	97.336	1	147.421		141.314	107.52	1	141.314
107.52	102.361	1	107.52		87.6894	118.243	1	87.6894		135.343	118.243	1	135.343
87.6894	83.067	1	87.6894		87.6894	112.814	1	87.6894		107.52	129.507	1	107.52
107.52	102.361	1	107.52		112.814	74.2226	1	112.814		147.421	135.343	1	147.421
129.507	83.067	1	129.507		186.926	118.243	1	186.926		92.4457	74.2226	1	92.4457
141.314	92.4457	1	141.314		153.664	107.52	1	153.664		173.211	92.4457	1	173.211
112.814	92.4457	1	112.814		92.4457	112.814	1	92.4457		83.067	153.664	1	83.067
129.507	112.814	1	129.507		102.361	92.4457	1	102.361		129.507	118.243	1	129.507
129.507	147.421	1	129.507		97.336	118.243	1	97.336		97.336	83.067	1	97.336
112.814	129.507	1	112.814		118.243	135.343	1	118.243			107.52	2	135.343
135.343	97.336	1	135.343		83.067	97.336	1	83.067			74.2226	2	123.808
102.361	112.814	1	102.361		92.4457	107.52	1	92.4457			166.559	2	87.6894
129.507	97.336	1	129.507		107.52	141.314	1	107.52			186.926	2	92.4457
147.421	135.343	1	147.421		112.814	92.4457	1	112.814			135.343	2	118.243
118.243	83.067	1	118.243		102.361	74.2226	1	102.361				2	112.814
83.067	118.243	1	83.067		97.336	129.507	1	97.336				2	118.243
102.361	97.336	1	102.361		118.243	92.4457	1	118.243				2	135.343
160.043	102.361	1	160.043		78.5782	123.808	1	78.5782				2	97.336
118.243	118.243	1	118.243		153.664	97.336	1	153.664				2	97.336
107.52	74.2226	1	107.52		83.067	92.4457	1	83.067				2	107.52
112.814	129.507	1	112.814		135.343	118.243	1	135.343				2	129.507
123.808	153.664	1	123.808		141.314	118.243	1	141.314				2	107.52
97.336	107.52	1	97.336		107.52	97.336	1	107.52				2	118.243
118.243	129.507	1	118.243		153.664	61.9523	1	153.664				2	129.507
123.808	160.043	1	123.808		180	118.243	1	180				2	135.343
118.243	123.808	1	118.243		141.314	129.507	1	141.314				2	74.2226
97.336	102.361	1	97.336		129.507	153.664	1	129.507				2	92.4457
70	97.336	1	70		141.314	92.4457	1	141.314				2	153.664
118.243	102.361	1	118.243		107.52	231.356	1	107.52				2	118.243
141.314	129.507	1	141.314		166.559	160.043	1	166.559				2	83.067
102.361	153.664	1	102.361		135.343	92.4457	1	135.343				2	107.52
107.52	92.4457	1	107.52		112.814	135.343	1	112.814				2	74.2226
153.664	92.4457	1	153.664		123.808	135.343	1	123.808				2	166.559
118.243	118.243	1	118.243		107.52	102.361	1	107.52				2	186.926
129.507	87.6894	1	129.507		83.067	129.507	1	83.067				2	135.343
160.043	118.243	1	160.043		97.336		1	97.336
102.361	112.814	1	102.361		141.314		1	141.314
141.314	135.343	1	141.314		186.926		1	186.926
141.314	112.814	1	141.314		87.6894		1	87.6894
186.926	118.243	1	186.926		141.314		1	141.314
153.664	97.336	1	153.664		180		1	180
166.559	118.243	1	166.559		180		1	180
87.6894	83.067	1	87.6894		135.343		1	135.343
107.52	112.814	1	107.52		135.343		1	135.343
129.507	173.211	1	129.507		118.243		1	118.243
92.4457	92.4457	1	92.4457		129.507		1	129.507
112.814	147.421	1	112.814		135.343		1	135.343
112.814	118.243	1	112.814		92.4457		1	92.4457
129.507	118.243	1	129.507		160.043		1	160.043
102.361	123.808	1	102.361		173.211		1	173.211
129.507	83.067	1	129.507		153.664		1	153.664
118.243		1	118.243		129.507		1	129.507
107.52		1	107.52		112.814		1	112.814
83.067		1	83.067		123.808		1	123.808
112.814		1	112.814		141.314		1	141.314
83.067		1	83.067		141.314		1	141.314
112.814		1	112.814		35		1	35
123.808		1	123.808		97.336		1	97.336
160.043		1	160.043		112.814		1	112.814
102.361		1	102.361				2	70
87.6894		1	87.6894				2	147.421
123.808		1	123.808				2	92.4457
135.343		1	135.343				2	92.4457
47.4359		1	47.4359				2	112.814
118.243		1	118.243				2	107.52
129.507		1	129.507				2	97.336
129.507		1	129.507				2	102.361
118.243		1	118.243				2	92.4457
153.664		1	153.664				2	141.314
78.5782		1	78.5782				2	153.664
118.243		1	118.243				2	160.043
83.067		1	83.067				2	97.336
102.361		1	102.361				2	118.243
		2	83.067				2	112.814
		2	92.4457				2	74.2226
		2	147.421				2	118.243
		2	107.52				2	107.52
		2	118.243				2	112.814
		2	102.361				2	92.4457
		2	129.507				2	118.243
		2	112.814				2	135.343
		2	107.52				2	97.336
		2	97.336				2	107.52
		2	135.343				2	141.314
		2	92.4457				2	92.4457
		2	107.52				2	74.2226
		2	102.361				2	129.507
		2	83.067				2	92.4457
		2	102.361				2	123.808
		2	83.067				2	97.336
		2	92.4457				2	92.4457
		2	92.4457				2	118.243
		2	112.814				2	118.243
		2	147.421				2	97.336
		2	129.507				2	61.9523
		2	97.336				2	118.243
		2	112.814				2	129.507
		2	97.336				2	153.664
		2	135.343				2	92.4457
		2	83.067				2	231.356
		2	118.243				2	160.043
		2	97.336				2	92.4457
		2	102.361				2	135.343
		2	118.243				2	135.343
		2	74.2226				2	102.361
		2	129.507				2	129.507
		2	153.664
		2	107.52
		2	129.507
		2	160.043
		2	123.808
		2	102.361
		2	97.336
		2	102.361
		2	129.507
		2	153.664
		2	92.4457
		2	92.4457
		2	118.243
		2	87.6894
		2	118.243
		2	112.814
		2	135.343
		2	112.814
		2	118.243
		2	97.336
		2	118.243
		2	83.067
		2	112.814
		2	173.211
		2	92.4457
		2	147.421
		2	118.243
		2	118.243
		2	123.808
		2	83.067

## Sheet: LVSV
Baseline					follow-up(3mo)					follow-up(6mo)
GroupT	GroupC		TC		GroupT	GroupC		TC		GroupT	GroupC		TC
37.9158	37.9158	1	37.9158		92.4457	29.5508	1	92.4457		50.8686	50.8686	1	50.8686
70	40.96	1	70		44.1332	61.9523	1	44.1332		54.432	70	1	54.432
44.1332	65.91	1	44.1332		74.2226	24.6064	1	74.2226		32.2119	29.5508	1	32.2119
74.2226	40.96	1	74.2226		58.1264	44.1332	1	58.1264		32.2119	40.96	1	32.2119
74.2226	61.9523	1	74.2226		61.9523	29.5508	1	61.9523		29.5508	47.4359	1	29.5508
29.5508	44.1332	1	29.5508		70	54.432	1	70		35	50.8686	1	35
50.8686	74.2226	1	50.8686		70	29.5508	1	70		47.4359	87.6894	1	47.4359
58.1264	54.432	1	58.1264		35	37.9158	1	35		44.1332	74.2226	1	44.1332
32.2119	50.8686	1	32.2119		74.2226	40.96	1	74.2226		29.5508	35	1	29.5508
47.4359	47.4359	1	47.4359		50.8686	83.067	1	50.8686		50.8686	44.1332	1	50.8686
70	78.5782	1	70		24.6064	92.4457	1	24.6064		61.9523	44.1332	1	61.9523
54.432	58.1264	1	54.432		32.2119	87.6894	1	32.2119		40.96	40.96	1	40.96
32.2119	54.432	1	32.2119		54.432	40.96	1	54.432		70	47.4359	1	70
70	44.1332	1	70		35	54.432	1	35		70	50.8686	1	70
47.4359	44.1332	1	47.4359		27.0159	37.9158	1	27.0159		50.8686	61.9523	1	50.8686
65.91	47.4359	1	65.91		47.4359	27.0159	1	47.4359		65.91	40.96	1	65.91
47.4359	37.9158	1	47.4359		87.6894	50.8686	1	87.6894		35	22.3214	1	35
65.91	35	1	65.91		65.91	37.9158	1	65.91		102.361	44.1332	1	102.361
37.9158	40.96	1	37.9158		40.96	47.4359	1	40.96		24.6064	61.9523	1	24.6064
54.432	50.8686	1	54.432		44.1332	47.4359	1	44.1332		78.5782	40.96	1	78.5782
50.8686	61.9523	1	50.8686		50.8686	74.2226	1	50.8686		40.96	32.2119	1	40.96
50.8686	54.432	1	50.8686		61.9523	58.1264	1	61.9523			54.432	2	50.8686
47.4359	47.4359	1	47.4359		18.1211	50.8686	1	18.1211			27.0159	2	70
40.96	32.2119	1	40.96		40.96	61.9523	1	40.96			74.2226	2	29.5508
47.4359	58.1264	1	47.4359		40.96	78.5782	1	40.96			102.361	2	40.96
61.9523	70	1	61.9523		50.8686	40.96	1	50.8686			58.1264	2	47.4359
65.91	35	1	65.91		47.4359	29.5508	1	47.4359				2	50.8686
27.0159	54.432	1	27.0159		44.1332	44.1332	1	44.1332				2	87.6894
47.4359	50.8686	1	47.4359		58.1264	44.1332	1	58.1264				2	74.2226
87.6894	44.1332	1	87.6894		65.91	58.1264	1	65.91				2	35
54.432	47.4359	1	54.432		83.067	35	1	83.067				2	44.1332
47.4359	35	1	47.4359		37.9158	40.96	1	37.9158				2	44.1332
50.8686	61.9523	1	50.8686		61.9523	35	1	61.9523				2	40.96
58.1264	70	1	58.1264		97.336	58.1264	1	97.336				2	47.4359
58.1264	61.9523	1	58.1264		54.432	37.9158	1	54.432				2	50.8686
61.9523	54.432	1	61.9523		92.4457	20.16	1	92.4457				2	61.9523
54.432	83.067	1	54.432		107.52	54.432	1	107.52				2	40.96
47.4359	50.8686	1	47.4359		78.5782	61.9523	1	78.5782				2	22.3214
54.432	50.8686	1	54.432		61.9523	65.91	1	61.9523				2	44.1332
37.9158	37.9158	1	37.9158		78.5782	44.1332	1	78.5782				2	61.9523
65.91	40.96	1	65.91		44.1332	102.361	1	44.1332				2	40.96
74.2226	58.1264	1	74.2226		87.6894	83.067	1	87.6894				2	32.2119
47.4359	70	1	47.4359		61.9523	37.9158	1	61.9523				2	54.432
61.9523	32.2119	1	61.9523		44.1332	58.1264	1	44.1332				2	27.0159
107.52	50.8686	1	107.52		47.4359	70	1	47.4359				2	74.2226
58.1264	50.8686	1	58.1264		58.1264	37.9158	1	58.1264				2	102.361
47.4359	40.96	1	47.4359		29.5508	58.1264	1	29.5508				2	58.1264
74.2226	54.432	1	74.2226		44.1332		1	44.1332
47.4359	50.8686	1	47.4359		58.1264		1	58.1264
70	61.9523	1	70		153.664		1	153.664
47.4359	50.8686	1	47.4359		35		1	35
92.4457	44.1332	1	92.4457		61.9523		1	61.9523
97.336	32.2119	1	97.336		97.336		1	97.336
92.4457	58.1264	1	92.4457		112.814		1	112.814
35	37.9158	1	35		78.5782		1	78.5782
61.9523	54.432	1	61.9523		70		1	70
78.5782	97.336	1	78.5782		47.4359		1	47.4359
32.2119	40.96	1	32.2119		70		1	70
58.1264	87.6894	1	58.1264		54.432		1	54.432
58.1264	70	1	58.1264		40.96		1	40.96
47.4359	47.4359	1	47.4359		92.4457		1	92.4457
44.1332	70	1	44.1332		97.336		1	97.336
61.9523	40.96	1	61.9523		97.336		1	97.336
78.5782		1	78.5782		74.2226		1	74.2226
44.1332		1	44.1332		29.5508		1	29.5508
37.9158		1	37.9158		44.1332		1	44.1332
70		1	70		74.2226		1	74.2226
29.5508		1	29.5508		78.5782		1	78.5782
78.5782		1	78.5782		12.7273		1	12.7273
70		1	70		44.1332		1	44.1332
87.6894		1	87.6894		47.4359		1	47.4359
47.4359		1	47.4359				2	29.5508
54.432		1	54.432				2	61.9523
70		1	70				2	24.6064
74.2226		1	74.2226				2	44.1332
22.3214		1	22.3214				2	29.5508
58.1264		1	58.1264				2	54.432
44.1332		1	44.1332				2	29.5508
70		1	70				2	37.9158
47.4359		1	47.4359				2	40.96
92.4457		1	92.4457				2	83.067
32.2119		1	32.2119				2	92.4457
50.8686		1	50.8686				2	87.6894
37.9158		1	37.9158				2	40.96
44.1332		1	44.1332				2	54.432
		2	37.9158				2	37.9158
		2	40.96				2	27.0159
		2	65.91				2	50.8686
		2	40.96				2	37.9158
		2	61.9523				2	47.4359
		2	44.1332				2	47.4359
		2	74.2226				2	74.2226
		2	54.432				2	58.1264
		2	50.8686				2	50.8686
		2	47.4359				2	61.9523
		2	78.5782				2	78.5782
		2	58.1264				2	40.96
		2	54.432				2	29.5508
		2	44.1332				2	44.1332
		2	44.1332				2	44.1332
		2	47.4359				2	58.1264
		2	37.9158				2	35
		2	35				2	40.96
		2	40.96				2	35
		2	50.8686				2	58.1264
		2	61.9523				2	37.9158
		2	54.432				2	20.16
		2	47.4359				2	54.432
		2	32.2119				2	61.9523
		2	58.1264				2	65.91
		2	70				2	44.1332
		2	35				2	102.361
		2	54.432				2	83.067
		2	50.8686				2	37.9158
		2	44.1332				2	58.1264
		2	47.4359				2	70
		2	35				2	37.9158
		2	61.9523				2	58.1264
		2	70
		2	61.9523
		2	54.432
		2	83.067
		2	50.8686
		2	50.8686
		2	37.9158
		2	40.96
		2	58.1264
		2	70
		2	32.2119
		2	50.8686
		2	50.8686
		2	40.96
		2	54.432
		2	50.8686
		2	61.9523
		2	50.8686
		2	44.1332
		2	32.2119
		2	58.1264
		2	37.9158
		2	54.432
		2	97.336
		2	40.96
		2	87.6894
		2	70
		2	47.4359
		2	70
		2	40.96

## Sheet: LVEF
Baseline					follow-up(3mo)					follow-up(6mo)
GroupT	GroupC		TC		GroupT	GroupC		TC		GroupT	GroupC		TC
64	37	1	64		46	52	1	46		55	46	1	55
54	57	1	54		64	58	1	64		57	43	1	57
55	42	1	55		46	74	1	46		70	67	1	70
47	63	1	47		55	52	1	55		63	57	1	63
59	48	1	59		53	55	1	53		56	57	1	56
61	57	1	61		50	50	1	50		60	55	1	60
55	42	1	55		41	56	1	41		53	46	1	53
51	50	1	51		60	64	1	60		59	45	1	59
65	53	1	65		45	55	1	45		68	64	1	68
49	52	1	49		58	43	1	58		50	55	1	50
58	42	1	58		66	41	1	66		47	59	1	47
41	37	1	41		61	44	1	61		59	68	1	59
67	43	1	67		66	59	1	66		45	56	1	45
35	57	1	35		60	54	1	60		50	58	1	50
49	47	1	49		69	60	1	69		53	53	1	53
39	54	1	39		64	64	1	64		56	70	1	56
64	55	1	64		44	58	1	44		62	70	1	62
55	62	1	55		54	57	1	54		40	52	1	40
65	57	1	65		57	58	1	57		57	42	1	57
58	59	1	58		58	50	1	58		40	66	1	40
61	59	1	61		48	38	1	48		59	61	1	59
55	57	1	55		49	57	1	49			50	2	46
57	52	1	57		66	39	1	66			51	2	43
61	59	1	61		55	44	1	55			55	2	67
64	40	1	64		61	66	1	61			46	2	57
59	48	1	59		55	57	1	55			57	2	57
45	58	1	45		54	61	1	54				2	55
67	54	1	67		55	66	1	55				2	46
54	39	1	54		50	52	1	50				2	45
54	57	1	54		17	45	1	17				2	64
54	60	1	54		46	64	1	46				2	55
56	52	1	56		55	57	1	55				2	59
55	53	1	55		44	70	1	44				2	68
53	54	1	53		31	51	1	31				2	56
40	46	1	40		51	62	1	51				2	58
47	58	1	47		39	67	1	39				2	53
56	48	1	56		41	54	1	41				2	70
60	59	1	60		45	53	1	45				2	70
44	51	1	44		53	50	1	53				2	52
47	62	1	47		45	52	1	45				2	42
45	61	1	45		51	38	1	51				2	66
48	55	1	48		55	48	1	55				2	61
54	48	1	54		55	60	1	55				2	50
43	65	1	43		61	57	1	61				2	51
50	45	1	50		47	50	1	47				2	55
50	58	1	50		56	64	1	56				2	46
64	54	1	64		65	55	1	65				2	57
28	54	1	28		55		1	55
54	55	1	54		59		1	59
50	55	1	50		54		1	54
50	55	1	50		60		1	60
51	64	1	51		57		1	57
36	43	1	36		40		1	40
55	51	1	55		39		1	39
55	55	1	55		42		1	42
43	52	1	43		50		1	50
40	33	1	40		60		1	60
65	57	1	65		46		1	46
45	56	1	45		44		1	44
48	41	1	48		57		1	57
64	60	1	64		50		1	50
56	43	1	56		43		1	43
63	52	1	63		36		1	36
34		1	34		43		1	43
59		1	59		58		1	58
55		1	55		33		1	33
37		1	37		47		1	47
65		1	65		45		1	45
30		1	30		66		1	66
45		1	45		51		1	51
45		1	45		58		1	58
54		1	54				2	52
38		1	38				2	58
43		1	43				2	74
37		1	37				2	52
53		1	53				2	55
51		1	51				2	50
66		1	66				2	56
51		1	51				2	64
39		1	39				2	55
50		1	50				2	43
55		1	55				2	41
58		1	58				2	44
55		1	55				2	59
57		1	57				2	54
		2	37				2	60
		2	57				2	64
		2	42				2	58
		2	63				2	57
		2	48				2	58
		2	57				2	50
		2	42				2	38
		2	50				2	57
		2	53				2	39
		2	52				2	44
		2	42				2	66
		2	37				2	57
		2	43				2	61
		2	57				2	66
		2	47				2	52
		2	54				2	45
		2	55				2	64
		2	62				2	57
		2	57				2	70
		2	59				2	51
		2	59				2	62
		2	57				2	67
		2	52				2	54
		2	59				2	53
		2	40				2	50
		2	48				2	52
		2	58				2	38
		2	54				2	48
		2	39				2	60
		2	57				2	57
		2	60				2	50
		2	52				2	64
		2	53				2	55
		2	54
		2	46
		2	58
		2	48
		2	59
		2	51
		2	62
		2	61
		2	55
		2	48
		2	65
		2	45
		2	58
		2	54
		2	54
		2	55
		2	55
		2	55
		2	64
		2	43
		2	51
		2	55
		2	52
		2	33
		2	57
		2	56
		2	41
		2	60
		2	43
		2	52
