# Supplementary material for: Effects of sacubitril/valsartan on cardiac reverse remodeling and cardiac resynchronization in patients with acute myocardial infarction
Source: Front Cardiovasc Med. 2023 Jan 13;9:1059420. doi: 10.3389/fcvm.2022.1059420 (PMC9880431; doi:10.3389/fcvm.2022.1059420)
Supplement: Supplementary file 4 [file Data_Sheet_4.xlsx]

## Sheet: 6MWD
Baseline					follow-up(3mo)					follow-up(6mo)
GroupT	GroupC		TC		GroupT	GroupC		TC		GroupT	GroupC		TC
322	343	1	322		568	470	1	568		506	518	1	506
318	322	1	318		484	457	1	484		564	505	1	564
389	373	1	389		532	587	1	532		554	518	1	554
263	297	1	263		530	506	1	530		542	505	1	542
320	273	1	320		555	534	1	555		578	541	1	578
295	265	1	295		528	541	1	528		553	523	1	553
289	378	1	289		498	586	1	498		524	536	1	524
276	457	1	276		554	558	1	554		590	524	1	590
388	326	1	388		493	509	1	493		581	545	1	581
327	378	1	327		585	371	1	585		555	503	1	555
345	337	1	345		473	492	1	473		598	523	1	598
386	336	1	386		489	526	1	489		511	538	1	511
261	586	1	261		539	567	1	539		518	522	1	518
306	393	1	306		468	447	1	468		526	532	1	526
316	401	1	316		558	409	1	558		537	546	1	537
388	308	1	388		500	529	1	500		528	548	1	528
250	285	1	250		509	476	1	509		569	539	1	569
347	304	1	347		514	497	1	514		535	530	1	535
376	270	1	376		532	451	1	532		514	526	1	514
312	423	1	312		560	487	1	560		477	528	1	477
345	379	1	345		395	445	1	395		413	504	1	413
337	310	1	337		551	453	1	551		548	523	1	548
311	312	1	311		532	522	1	532		529	534	1	529
325	406	1	325		560	443	1	560		567	525	1	567
386	318	1	386		477	496	1	477		509	549	1	509
374	443	1	374		491	471	1	491		570	513	1	570
307	264	1	307		466	515	1	466		575	520	1	575
382	350	1	382		543	511	1	543		536	508	1	536
365	338	1	365		406	535	1	406		583	522	1	583
268	412	1	268		529	554	1	529		582	537	1	582
366	286	1	366		237	533	1	237		372	550	1	372
331	345	1	331		574	538	1	574		556	508	1	556
298	345	1	298		591	465	1	591		591	509	1	591
379	256	1	379		546	479	1	546		587	549	1	587
277	262	1	277		472	523	1	472		530	545	1	530
386	371	1	386		675	474	1	675		583	501	1	583
262	253	1	262		477	474	1	477		552	534	1	552
271	354	1	271		535	467	1	535		579	523	1	579
283	267	1	283		457	472	1	457		510	517	1	510
366	281	1	366		521	491	1	521		574	528	1	574
329	281	1	329		594	314	1	594		594	542	1	594
257	369	1	257		577	455	1	577		558	503	1	558
381	314	1	381		546	499	1	546		549	507	1	549
304	393	1	304		470	532	1	470		593	508	1	593
335	338	1	335		450	421	1	450		571	505	1	571
326	386	1	326		485	465	1	485		522	534	1	522
348	282	1	348		486	467	1	486		561	542	1	561
288	327	1	288		527	543	1	527		563	506	1	563
425	260	1	425		499	502	1	499		544	541	1	544
274	421	1	274		549	518	1	549		584	514	1	584
321	299	1	321		560	549	1	560		573	529	1	573
336	420	1	336		566	545	1	566		545	549	1	545
252	339	1	252		547	455	1	547		588	502	1	588
292	367	1	292		387	355	1	387		589	512	1	589
341	334	1	341		520	510	1	520		560	533	1	560
365	357	1	365		559	432	1	559		501	508	1	501
289	276	1	289		557	547	1	557		532	518	1	532
340	278	1	340		550	469	1	550		541	520	1	541
497	380	1	497		638	436	1	638		604	516	1	604
366	335	1	366		513	494	1	513		565	547	1	565
325	221	1	325		542	357	1	542		508	544	1	508
379	266	1	379		428	489	1	428		512	511	1	512
282	415	1	282		575	453	1	575		576	507	1	576
343	415	1	343		592		1	592		507		1	507
347		1	347		599		1	599		550		1	550
307		1	307		482		1	482		515		1	515
332		1	332		496		1	496		533		1	533
321		1	321		540		1	540		586		1	586
382		1	382		562		1	562		597		1	597
275		1	275		541		1	541		539		1	539
383		1	383		630		1	630		602		1	602
412		1	412		483		1	483		538		1	538
335		1	335		525		1	525		520		1	520
313		1	313		581		1	581		557		1	557
349		1	349		464		1	464		566		1	566
286		1	286		557		1	557		562		1	562
254		1	254		452		1	452		523		1	523
276		1	276		545		1	545		547		1	547
284		1	284		346		1	346		525		1	525
282		1	282		580		1	580		580		1	580
319		1	319		565		1	565		531		1	531
281		1	281		490		1	490		505		1	505
385		1	385		553		1	553		340		1	340
345		1	345		595		1	595		517		1	517
478		1	478		562		1	562		600		1	600
		2	343				2	470				2	518
		2	322				2	457				2	505
		2	373				2	587				2	518
		2	297				2	506				2	505
		2	273				2	534				2	541
		2	265				2	541				2	523
		2	378				2	586				2	536
		2	457				2	558				2	524
		2	326				2	509				2	545
		2	378				2	371				2	503
		2	337				2	492				2	523
		2	336				2	526				2	538
		2	586				2	567				2	522
		2	393				2	447				2	532
		2	401				2	409				2	546
		2	308				2	529				2	548
		2	285				2	476				2	539
		2	304				2	497				2	530
		2	270				2	451				2	526
		2	423				2	487				2	528
		2	379				2	445				2	504
		2	310				2	453				2	523
		2	312				2	522				2	534
		2	406				2	443				2	525
		2	318				2	496				2	549
		2	443				2	471				2	513
		2	264				2	515				2	520
		2	350				2	511				2	508
		2	338				2	535				2	522
		2	412				2	554				2	537
		2	286				2	533				2	550
		2	345				2	538				2	508
		2	345				2	465				2	509
		2	256				2	479				2	549
		2	262				2	523				2	545
		2	371				2	474				2	501
		2	253				2	474				2	534
		2	354				2	467				2	523
		2	267				2	472				2	517
		2	281				2	491				2	528
		2	281				2	314				2	542
		2	369				2	455				2	503
		2	314				2	499				2	507
		2	393				2	532				2	508
		2	338				2	421				2	505
		2	386				2	465				2	534
		2	282				2	467				2	542
		2	327				2	543				2	506
		2	260				2	502				2	541
		2	421				2	518				2	514
		2	299				2	549				2	529
		2	420				2	545				2	549
		2	339				2	455				2	502
		2	367				2	355				2	512
		2	334				2	510				2	533
		2	357				2	432				2	508
		2	276				2	547				2	518
		2	278				2	469				2	520
		2	380				2	436				2	516
		2	335				2	494				2	547
		2	221				2	357				2	544
		2	266				2	489				2	511
		2	415				2	453				2	507

## Sheet: SBP
Baseline					follow-up(3mo)					follow-up(6mo)
GroupT	GroupC		TC		GroupT	GroupC		TC		GroupT	GroupC		TC
118	117	1	118		114	95	1	114		121	121	1	121
138	92	1	138		103	95	1	103		105	110	1	105
100	91	1	100		117	114	1	117		100	108	1	100
136	121	1	136		112	136	1	112		110	100	1	110
125	151	1	125		112	98	1	112		126	113	1	126
113	112	1	113		109	118	1	109		102	110	1	102
115	120	1	115		104	111	1	104		104	108	1	104
106	120	1	106		92	103	1	92		102	118	1	102
151	116	1	151		102	125	1	102		122	111	1	122
92	120	1	92		90	115	1	90		98	117	1	98
90	98	1	90		98	109	1	98		102	91	1	102
104	110	1	104		102	109	1	102		98	101	1	98
163	110	1	163		142	110	1	142		120	115	1	120
130	130	1	130		125	126	1	125		126	124	1	126
140	123	1	140		126	106	1	126		112	106	1	112
121	137	1	121		115	118	1	115		123	105	1	123
129	130	1	129		113	122	1	113		126	125	1	126
132	121	1	132		124	116	1	124		133	122	1	133
180	110	1	180		125	102	1	125		100	101	1	100
136	153	1	136		129	108	1	129		122	116	1	122
130	116	1	130		114	113	1	114		101	98	1	101
167	115	1	167		133	116	1	133		118	122	1	118
142	116	1	142		128	114	1	128		104	115	1	104
100	121	1	100		116	104	1	116		100	122	1	100
103	120	1	103		119	126	1	119		101	118	1	101
135	142	1	135		120	96	1	120		104	99	1	104
128	115	1	128		126	99	1	126		104	98	1	104
106	128	1	106		104	116	1	104		102	99	1	102
140	120	1	140		127	98	1	127		116	100	1	116
150	116	1	150		136	106	1	136		111	100	1	111
120	117	1	120		117	120	1	117		111	102	1	111
110	117	1	110		109	96	1	109		98	102	1	98
97	95	1	97		111	113	1	111		100	101	1	100
136	110	1	136		123	110	1	123		115	101	1	115
92	127	1	92		104	118	1	104		100	106	1	100
98	120	1	98		118	112	1	118		98	110	1	98
107	128	1	107		105	125	1	105		97	106	1	97
170	130	1	170		126	115	1	126		119	122	1	119
105	113	1	105		98	125	1	98		94	102	1	94
158	143	1	158		102	118	1	102		114	112	1	114
90	120	1	90		98	119	1	98		100	123	1	100
138	156	1	138		102	120	1	102		104	112	1	104
125	113	1	125		125	118	1	125		110	127	1	110
122	130	1	122		122	110	1	122		104	116	1	104
107	116	1	107		100	98	1	100		108	121	1	108
118	125	1	118		126	122	1	126		124	128	1	124
90	132	1	90		102	122	1	102		98	112	1	98
110	118	1	110		105	111	1	105		103	113	1	103
120	110	1	120		92	113	1	92		109	98	1	109
124	124	1	124		126	120	1	126		110	103	1	110
187	135	1	187		155	108	1	155		117	99	1	117
129	140	1	129		125	110	1	125		112	112	1	112
160	118	1	160		116	115	1	116		120	101	1	120
127	116	1	127		100	109	1	100		109	115	1	109
127	165	1	127		126	125	1	126		107	114	1	107
90	105	1	90		108	107	1	108		98	93	1	98
112	98	1	112		100	107	1	100		100	118	1	100
131	120	1	131		122	115	1	122		100	132	1	100
110	128	1	110		109	101	1	109		100	99	1	100
120	120	1	120		123	113	1	123		116	104	1	116
107	220	1	107		113	127	1	113		109	120	1	109
125	110	1	125		112	114	1	112		125	108	1	125
119	120	1	119		109	109	1	109		124	104	1	124
137		1	137		123		1	123		125		1	125
127		1	127		113		1	113		110		1	110
90		1	90		114		1	114		109		1	109
90		1	90		99		1	99		96		1	96
110		1	110		122		1	122		115		1	115
134		1	134		102		1	102		98		1	98
126		1	126		131		1	131		92		1	92
170		1	170		114		1	114		119		1	119
160		1	160		130		1	130		113		1	113
120		1	120		111		1	111		117		1	117
111		1	111		94		1	94		110		1	110
130		1	130		123		1	123		115		1	115
168		1	168		145		1	145		124		1	124
107		1	107		95		1	95		96		1	96
116		1	116		115		1	115		108		1	108
110		1	110		95		1	95		112		1	112
105		1	105		99		1	99		99		1	99
120		1	120		112		1	112		114		1	114
120		1	120		108		1	108		108		1	108
123		1	123		108		1	108		127		1	127
118		1	118		96		1	96		126		1	126
127		1	127		116		1	116		108		1	108
		2	117				2	95				2	121
		2	92				2	95				2	110
		2	91				2	114				2	108
		2	121				2	136				2	100
		2	151				2	98				2	113
		2	112				2	118				2	110
		2	120				2	111				2	108
		2	120				2	103				2	118
		2	116				2	125				2	111
		2	120				2	115				2	117
		2	98				2	109				2	91
		2	110				2	109				2	101
		2	110				2	110				2	115
		2	130				2	126				2	124
		2	123				2	106				2	106
		2	137				2	118				2	105
		2	130				2	122				2	125
		2	121				2	116				2	122
		2	110				2	102				2	101
		2	153				2	108				2	116
		2	116				2	113				2	98
		2	115				2	116				2	122
		2	116				2	114				2	115
		2	121				2	104				2	122
		2	120				2	126				2	118
		2	142				2	96				2	99
		2	115				2	99				2	98
		2	128				2	116				2	99
		2	120				2	98				2	100
		2	116				2	106				2	100
		2	117				2	120				2	102
		2	117				2	96				2	102
		2	95				2	113				2	101
		2	110				2	110				2	101
		2	127				2	118				2	106
		2	120				2	112				2	110
		2	128				2	125				2	106
		2	130				2	115				2	122
		2	113				2	125				2	102
		2	143				2	118				2	112
		2	120				2	119				2	123
		2	156				2	120				2	112
		2	113				2	118				2	127
		2	130				2	110				2	116
		2	116				2	98				2	121
		2	125				2	122				2	128
		2	132				2	122				2	112
		2	118				2	111				2	113
		2	110				2	113				2	98
		2	124				2	120				2	103
		2	135				2	108				2	99
		2	140				2	110				2	112
		2	118				2	115				2	101
		2	116				2	109				2	115
		2	165				2	125				2	114
		2	105				2	107				2	93
		2	98				2	107				2	118
		2	120				2	115				2	132
		2	128				2	101				2	99
		2	120				2	113				2	104
		2	220				2	127				2	120
		2	110				2	114				2	108
		2	120				2	109				2	104

## Sheet: DBP
Baseline					follow-up(3mo)					follow-up(6mo)
GroupT	GroupC		TC		GroupT	GroupC		TC		GroupT	GroupC		TC
91	70	1	91		83	59	1	83		84	82	1	84
88	53	1	88		69	53	1	69		71	80	1	71
70	58	1	70		77	71	1	77		68	70	1	68
90	82	1	90		91	78	1	91		90	77	1	90
89	95	1	89		67	68	1	67		71	84	1	71
71	66	1	71		68	73	1	68		64	70	1	64
70	73	1	70		60	66	1	60		58	65	1	58
74	77	1	74		64	63	1	64		58	65	1	58
68	73	1	68		69	82	1	69		96	74	1	96
71	73	1	71		66	54	1	66		73	58	1	73
60	74	1	60		62	83	1	62		64	63	1	64
61	86	1	61		71	75	1	71		66	67	1	66
111	63	1	111		95	60	1	95		67	65	1	67
70	65	1	70		85	57	1	85		83	63	1	83
73	74	1	73		70	60	1	70		84	66	1	84
78	88	1	78		80	76	1	80		75	69	1	75
60	73	1	60		63	76	1	63		73	74	1	73
59	70	1	59		72	71	1	72		72	81	1	72
80	86	1	80		57	64	1	57		64	70	1	64
70	102	1	70		64	77	1	64		71	73	1	71
85	63	1	85		85	62	1	85		68	58	1	68
104	66	1	104		95	73	1	95		83	81	1	83
86	96	1	86		71	78	1	71		80	80	1	80
80	71	1	80		57	79	1	57		67	67	1	67
70	73	1	70		82	81	1	82		76	75	1	76
87	75	1	87		60	78	1	60		63	77	1	63
87	77	1	87		76	55	1	76		72	60	1	72
66	78	1	66		74	68	1	74		62	61	1	62
100	80	1	100		93	65	1	93		83	66	1	83
90	83	1	90		91	61	1	91		72	/	1	72
73	86	1	73		75	74	1	75		73	65	1	73
70	86	1	70		84	65	1	84		70	70	1	70
62	69	1	62		77	83	1	77		73	69	1	73
99	86	1	99		93	72	1	93		79	65	1	79
57	89	1	57		73	75	1	73		74	60	1	74
77	73	1	77		70	64	1	70		68	66	1	68
76	89	1	76		81	77	1	81		71	72	1	71
107	70	1	107		95	80	1	95		67	87	1	67
75	58	1	75		61	75	1	61		62	63	1	62
95	93	1	95		73	79	1	73		87	60	1	87
49	73	1	49		67	83	1	67		65	81	1	65
86	92	1	86		65	66	1	65		82	87	1	82
90	65	1	90		90	71	1	90		84	81	1	84
87	76	1	87		61	69	1	61		65	69	1	65
57	63	1	57		58	63	1	58		58	79	1	58
95	65	1	95		93	75	1	93		95	61	1	95
50	92	1	50		72	78	1	72		64	65	1	64
86	70	1	86		72	75	1	72		68	66	1	68
73	70	1	73		53	82	1	53		56	53	1	56
78	86	1	78		71	68	1	71		83	72	1	83
102	75	1	102		94	66	1	94		73	65	1	73
71	93	1	71		54	64	1	54		56	69	1	56
115	84	1	115		95	73	1	95		99	73	1	99
89	96	1	89		80	74	1	80		66	75	1	66
89	95	1	89		83	82	1	83		78	76	1	78
72	75	1	72		76	63	1	76		68	63	1	68
80	61	1	80		71	84	1	71		66	85	1	66
79	70	1	79		74	61	1	74		73	83	1	73
80	78	1	80		65	69	1	65		68	71	1	68
70	73	1	70		71	61	1	71		65	65	1	65
67	135	1	67		71	88	1	71		72	82	1	72
88	70	1	88		65	69	1	65		87	74	1	87
62	75	1	62		63	84	1	63		78	77	1	78
75		1	75		59		1	59		92		1	92
90		1	90		91		1	91		81		1	81
60		1	60		71		1	71		68		1	68
53		1	53		60		1	60		55		1	55
73		1	73		83		1	83		75		1	75
76		1	76		80		1	80		76		1	76
74		1	74		75		1	75		61		1	61
110		1	110		95		1	95		87		1	87
93		1	93		93		1	93		64		1	64
76		1	76		64		1	64		65		1	65
65		1	65		63		1	63		68		1	68
97		1	97		93		1	93		73		1	73
68		1	68		67		1	67		86		1	86
76		1	76		55		1	55		58		1	58
63		1	63		83		1	83		64		1	64
70		1	70		82		1	82		76		1	76
72		1	72		69		1	69		67		1	67
75		1	75		75		1	75		69		1	69
73		1	73		68		1	68		70		1	70
77		1	77		74		1	74		88		1	88
77		1	77		78		1	78		80		1	80
89		1	89		83		1	83		75		1	75
		2	70				2	59				2	82
		2	53				2	53				2	80
		2	58				2	71				2	70
		2	82				2	78				2	77
		2	95				2	68				2	84
		2	66				2	73				2	70
		2	73				2	66				2	65
		2	77				2	63				2	65
		2	73				2	82				2	74
		2	73				2	54				2	58
		2	74				2	83				2	63
		2	86				2	75				2	67
		2	63				2	60				2	65
		2	65				2	57				2	63
		2	74				2	60				2	66
		2	88				2	76				2	69
		2	73				2	76				2	74
		2	70				2	71				2	81
		2	86				2	64				2	70
		2	102				2	77				2	73
		2	63				2	62				2	58
		2	66				2	73				2	81
		2	96				2	78				2	80
		2	71				2	79				2	67
		2	73				2	81				2	75
		2	75				2	78				2	77
		2	77				2	55				2	60
		2	78				2	68				2	61
		2	80				2	65				2	66
		2	83				2	61				2	/
		2	86				2	74				2	65
		2	86				2	65				2	70
		2	69				2	83				2	69
		2	86				2	72				2	65
		2	89				2	75				2	60
		2	73				2	64				2	66
		2	89				2	77				2	72
		2	70				2	80				2	87
		2	58				2	75				2	63
		2	93				2	79				2	60
		2	73				2	83				2	81
		2	92				2	66				2	87
		2	65				2	71				2	81
		2	76				2	69				2	69
		2	63				2	63				2	79
		2	65				2	75				2	61
		2	92				2	78				2	65
		2	70				2	75				2	66
		2	70				2	82				2	53
		2	86				2	68				2	72
		2	75				2	66				2	65
		2	93				2	64				2	69
		2	84				2	73				2	73
		2	96				2	74				2	75
		2	95				2	82				2	76
		2	75				2	63				2	63
		2	61				2	84				2	85
		2	70				2	61				2	83
		2	78				2	69				2	71
		2	73				2	61				2	65
		2	135				2	88				2	82
		2	70				2	69				2	74
		2	75				2	84				2	77

## Sheet: NT-proBNP
Baseline					follow-up(3mo)					follow-up(6mo)
GroupT	GroupC		TC		GroupT	GroupC		TC		GroupT	GroupC		TC
713	205	1	713		2340	404	1	2340		697	85.3	1	697
4490	713	1	4490		241	266	1	241		140	166	1	140
2620	785	1	2620		430	188	1	430		28.5	238	1	28.5
1110	1352	1	1110		426	468	1	426		430	3210	1	430
96	286	1	96		846	462	1	846		189	169	1	189
803	680	1	803		546	169	1	546		593	256	1	593
729	1130	1	729		761	228	1	761		175	423	1	175
976	600	1	976		311	217	1	311		229	493	1	229
2130	2250	1	2130		2090	754	1	2090		69.5	111	1	69.5
1360	3430	1	1360		175	1380	1	175		6640	150	1	6640
3260	575	1	3260		574	288	1	574		2650	60.1	1	2650
92.4	123	1	92.4		593	111	1	593		3870	487	1	3870
329	174	1	329		209	408	1	209		533	95.4	1	533
144	2490	1	144		131	258	1	131		136	314	1	136
431	421	1	431		71.3	98.2	1	71.3		1030	1460	1	1030
35000	126	1	35000		154	83.1	1	154		78	163	1	78
527	576	1	527		1930	373	1	1930		625	190	1	625
1260	135	1	1260		69.5	1140	1	69.5		246	427	1	246
2520	533	1	2520		1840	363	1	1840		191	76.7	1	191
1630	659	1	1630		2730	3040	1	2730		863	476	1	863
69	1180	1	69		2650	695	1	2650		509	99.4	1	509
189	95.4	1	189		3660	242	1	3660		204	67.4	1	204
59.4	88.2	1	59.4		184	501	1	184		603	42.3	1	603
103	576	1	103		908	618	1	908		33.3	153	1	33.3
1050	330	1	1050		42.4	95.7	1	42.4			237	2	85.3
295	3530	1	295		78.8	74.7	1	78.8			160	2	166
507	1400	1	507		1980	92.2	1	1980			222	2	238
783	866	1	783		265	109	1	265				2	3210
381	40.9	1	381		49.8	378	1	49.8				2	169
529	112	1	529		55.8	620	1	55.8				2	256
4520	1890	1	4520		5260	552	1	5260				2	423
20700	5580	1	20700		275	290	1	275				2	493
3290	697	1	3290		232	263	1	232				2	111
35000	460	1	35000		209	3930	1	209				2	150
869	1010	1	869		9550		1	9550				2	60.1
3580	158	1	3580		519		1	519				2	487
174	2140	1	174		105		1	105				2	95.4
23600	63.3	1	23600		1310		1	1310				2	314
838	7640	1	838		337		1	337				2	1460
944	351	1	944		113		1	113				2	163
900	534	1	900		169		1	169				2	190
13900	1306	1	13900		92.7		1	92.7				2	427
304	128	1	304				2	404				2	76.7
583	67.5	1	583				2	266				2	476
131	250	1	131				2	188				2	99.4
8130	1050	1	8130				2	468				2	67.4
378	3130	1	378				2	462				2	42.3
376	1167	1	376				2	169				2	153
983	340	1	983				2	228				2	237
762	171	1	762				2	217				2	160
275	9500	1	275				2	754				2	222
3580	1810	1	3580				2	1380
1570	157	1	1570				2	288
3070	379	1	3070				2	111
8540	196	1	8540				2	408
1050	375	1	1050				2	258
390	2690	1	390				2	98.2
3000	1780	1	3000				2	83.1
1080	1470	1	1080				2	373
1520	1313	1	1520				2	1140
1650		1	1650				2	363
844		1	844				2	3040
704		1	704				2	695
638		1	638				2	242
1180		1	1180				2	501
173		1	173				2	618
1590		1	1590				2	95.7
184		1	184				2	74.7
55.2		1	55.2				2	92.2
		2	205				2	109
		2	713				2	378
		2	785				2	620
		2	1352				2	552
		2	286				2	290
		2	680				2	263
		2	1130				2	3930
		2	600
		2	2250
		2	3430
		2	575
		2	123
		2	174
		2	2490
		2	421
		2	126
		2	576
		2	135
		2	533
		2	659
		2	1180
		2	95.4
		2	88.2
		2	576
		2	330
		2	3530
		2	1400
		2	866
		2	40.9
		2	112
		2	1890
		2	5580
		2	697
		2	460
		2	1010
		2	158
		2	2140
		2	63.3
		2	7640
		2	351
		2	534
		2	1306
		2	128
		2	67.5
		2	250
		2	1050
		2	3130
		2	1167
		2	340
		2	171
		2	9500
		2	1810
		2	157
		2	379
		2	196
		2	375
		2	2690
		2	1780
		2	1470
		2	1313
