# Supplementary material for: Effects of sacubitril/valsartan on cardiac reverse remodeling and cardiac resynchronization in patients with acute myocardial infarction
Source: Front Cardiovasc Med. 2023 Jan 13;9:1059420. doi: 10.3389/fcvm.2022.1059420 (PMC9880431; doi:10.3389/fcvm.2022.1059420)
Supplement: Supplementary file 5 [file Data_Sheet_5.xlsx]

## Sheet: GWI
Baseline	follow-up(3mo)	follow-up(6mo)
GroupT	GroupT	GroupT
1051
639	786	1220
1083	1138
1215	1519	2181
1627	2202
905	1559	1473
1109	892	1188
1192	1666	1414
291	481
1396		1914
1262	1349	1635
1128		1472
643	1072	777
764	1375	1282
1045		1257
1899	1677	1915
1926	2040	1494
1570	1489
663	1145
538
519		1023
753	1342	1573
1284	2083	516
1369	1657
1486		1823

## Sheet: GWW
Baseline	follow-up(3mo)	follow-up(6mo)
GroupT	GroupT	GroupT
321
203	115	63
352	153
241	127	126
115	60
162	183	92
312	195	304
221	182	196
131	118
129		85
226	172	108
325		425
236	266	150
622	225	167
174		69
138	424	101
447	204	267
118	40
493	89
108
654		207
306	171	131
164	382	230
250	327
181		46

## Sheet: GWE(%)
Baseline	follow-up(3mo)	follow-up(6mo)
GroupT	GroupT	GroupT
80
81	87	95
79	88
85	93	94
94	97
87	90	94
83	85	85
87	90	88
76	81
92		96
85	89	94
80		81
81	82	84
71	89	88
84		95
92	77	94
84	89	86
93	97
73	92
82
70		81
74	88	92
90	87	80
87	84
91		97

## Sheet: GLS-AVG
Baseline	follow-up(3mo)	follow-up(6mo)
GroupT	GroupT	GroupT
10.7
9.8	16.2	16.8
10.6	14.1
13.9	13.9	18.3
18.2	20.9
13.3	14	17
13.5	12.6	13.9
11.7	15.4	14.7
4.4	5.5
15.5		19.7
12.9	18.8	14.8
8.2		11.9
8.4	8.9	7
5.1	9.9	11.2
12		15.6
21.9	20.4	20.3
16.7	15.8	14.7
15.6	18.9
14.4	14.9
10.1
5.3		12.5
9.2	14	14.1
14.1	18.8	19.1
13.4	14.5
16.4		20

## Sheet: LVDT
Baseline	follow-up(3mo)	follow-up(6mo)
GroupT	GroupT	GroupT
438
304	597	624
360	521
480	353	549
568	480
491	498	724
688	726
513	704	652
203	297
496		556
484	550	444
225		346
283	552	589
301	509	472
369		451
581	439	421
531	589	406
433	364
412	572
604
525		525
365	664	515
301	515	341
509	646
484		423

## Sheet: RR
Baseline	follow-up(3mo)	follow-up(6mo)
GroupT	GroupT	GroupT
789
603	904	1055
716	909
845	713	934
946	941
869	899	1090
948	1011
917	1100	983
506	772
852		976
844	975	898
633		752
687	997	1001
668	920	866
701		720
898	759	781
976	956	775
727	659
715	972
856
872		872
759	1041	943
652	847	684
906	1024
844		818

## Sheet: VTIMV
Baseline	follow-up(3mo)	follow-up(6mo)
GroupT	GroupT	GroupT
21.5
16.3	24	29.8
17.3	19.3
26.7	19	30.1
30.7	27.6
20.9	28.3	33.4
20.5	22.3
24.9	26.2	30.3
12.7	17
20.9		20.4
25.4	22.7	21.1
15.8		22.5
18.5	23.6	25.4
17.1	28.5	31.9
19.6		21.6
29.8	20.1	23.2
21.7	22.2	22.1
15.8	13.1
28	21.3
24.7
30.3		30.3
13.5	24.7	20.6
17.8	28.7	21.9
28.2	27.4
18		14.1
