# Supplementary material for: Effects of sacubitril/valsartan on cardiac reverse remodeling and cardiac resynchronization in patients with acute myocardial infarction
Source: Front Cardiovasc Med. 2023 Jan 13;9:1059420. doi: 10.3389/fcvm.2022.1059420 (PMC9880431; doi:10.3389/fcvm.2022.1059420)
Supplement: Supplementary file 6 [file Data_Sheet_6.xlsx]

## Sheet: GWI
Baseline					follow-up(3mo)					follow-up(6mo)
GroupT	GroupC		TC		GroupT	GroupC		TC		GroupT	GroupC		TC
1051	570	1	1051		786	1583	1	786		1220	988	1	1220
639	725	1	639		1138	2121	1	1138		2181	1718	1	2181
1083	603	1	1083		1519	1669	1	1519		1473	2120	1	1473
1215	1486	1	1215		2202	1539	1	2202		1188	1574	1	1188
1627	1433	1	1627		1559	2048	1	1559		1414	2207	1	1414
905	1760	1	905		892	1107	1	892		1914	1269	1	1914
1109	1147	1	1109		1666	1954	1	1666		1635	1083	1	1635
1192	581	1	1192		481		1	481		1472	2084	1	1472
291	1317	1	291		1349		1	1349		777	1468	1	777
1396	2485	1	1396		1072		1	1072		1282	1941	1	1282
1262	1101	1	1262		1375		1	1375		1257	2272	1	1257
1128	942	1	1128		1677		1	1677		1915	1293	1	1915
643	1727	1	643		2040		1	2040		1494	1009	1	1494
764	1395	1	764		1489		1	1489		1023		1	1023
1045	954	1	1045		1145		1	1145		1573		1	1573
1899	1229	1	1899		1342		1	1342		516		1	516
1926	1725	1	1926		2083		1	2083		1823		1	1823
1570	707	1	1570		1657		1	1657				2	988
663	1563	1	663				2	1583				2	1718
538		1	538				2	2121				2	2120
519		1	519				2	1669				2	1574
753		1	753				2	1539				2	2207
1284		1	1284				2	2048				2	1269
1369		1	1369				2	1107				2	1083
1486		1	1486				2	1954				2	2084
		2	570									2	1468
		2	725									2	1941
		2	603									2	2272
		2	1486									2	1293
		2	1433									2	1009
		2	1760
		2	1147
		2	581
		2	1317
		2	2485
		2	1101
		2	942
		2	1727
		2	1395
		2	954
		2	1229
		2	1725
		2	707
		2	1563

## Sheet: GCW
Baseline					follow-up(3mo)					follow-up(6mo)
GroupT	GroupC		TC		GroupT	GroupC		TC		GroupT	GroupC		TC
1381	606	1	1381		815	2028	1	815		1519	1351	1	1519
870	859	1	870		1401	2188	1	1401		2317	1895	1	2317
1661	935	1	1661		1888	2033	1	1888		1536	2305	1	1536
1538	1640	1	1538		2260	2075	1	2260		1940	1818	1	1940
1978	1623	1	1978		1802	2195	1	1802		1786	2449	1	1786
1185	2058	1	1185		1244	1195	1	1244		2312	1354	1	2312
1633	1346	1	1633		1956	2562	1	1956		1719	1662	1	1719
1507	1409	1	1507		600		1	600		1917	2482	1	1917
566	1521	1	566		1643		1	1643		899	1725	1	899
1757	2634	1	1757		1270		1	1270		1433	2017	1	1433
1541	1428	1	1541		2024		1	2024		1376	2540	1	1376
1293	1409	1	1293		1448		1	1448		2187	1311	1	2187
937	1903	1	937		2347		1	2347		1803	1378	1	1803
1364	1612	1	1364		1897		1	1897		1080		1	1080
1413	1154	1	1413		1315		1	1315		1682		1	1682
2244	1475	1	2244		1505		1	1505		956		1	956
2536	1921	1	2536		2842		1	2842		2007		1	2007
2045	830	1	2045		2296		1	2296				2	1351
1402	1890	1	1402				2	2028				2	1895
653		1	653				2	2188				2	2305
1374		1	1374				2	2033				2	1818
939		1	939				2	2075				2	2449
1673		1	1673				2	2195				2	1354
1875		1	1875				2	1195				2	1662
1930		1	1930				2	2562				2	2482
		2	606									2	1725
		2	859									2	2017
		2	935									2	2540
		2	1640									2	1311
		2	1623									2	1378
		2	2058
		2	1346
		2	1409
		2	1521
		2	2634
		2	1428
		2	1409
		2	1903
		2	1612
		2	1154
		2	1475
		2	1921
		2	830
		2	1890

## Sheet: GWW
Baseline					follow-up(3mo)					follow-up(6mo)
GroupT	GroupC		TC		GroupT	GroupC		TC		GroupT	GroupC		TC
321	156	1	321		115	88	1	115		63	220	1	63
203	32	1	203		153	95	1	153		126	130	1	126
352	213	1	352		127	107	1	127		92	95	1	92
241	67	1	241		60	279	1	60		304	139	1	304
115	65	1	115		183	75	1	183		196	129	1	196
162	92	1	162		195	105	1	195		85	100	1	85
312	136	1	312		182	344	1	182		108	50	1	108
221	523	1	221		118		1	118		425	335	1	425
131	61	1	131		172		1	172		150	221	1	150
129	69	1	129		266		1	266		167	80	1	167
226	178	1	226		225		1	225		69	220	1	69
325	377	1	325		424		1	424		101	21	1	101
236	117	1	236		204		1	204		267	278	1	267
622	77	1	622		40		1	40		207		1	207
174	187	1	174		89		1	89		131		1	131
138	138	1	138		171		1	171		230		1	230
447	102	1	447		382		1	382		46		1	46
118	206	1	118		327		1	327				2	220
493	221	1	493				2	88				2	130
108		1	108				2	95				2	95
654		1	654				2	107				2	139
306		1	306				2	279				2	129
164		1	164				2	75				2	100
250		1	250				2	105				2	50
181		1	181				2	344				2	335
		2	156									2	221
		2	32									2	80
		2	213									2	220
		2	67									2	21
		2	65									2	278
		2	92
		2	136
		2	523
		2	61
		2	69
		2	178
		2	377
		2	117
		2	77
		2	187
		2	138
		2	102
		2	206
		2	221

## Sheet: GWE(%)
Baseline					follow-up(3mo)					follow-up(6mo)
GroupT	GroupC		TC		GroupT	GroupC		TC		GroupT	GroupC		TC
80	78	1	80		87	95	1	87		95	83	1	95
81	93	1	81		88	95	1	88		94	93	1	94
79	78	1	79		93	93	1	93		94	95	1	94
85	95	1	85		97	87	1	97		85	92	1	85
94	93	1	94		90	96	1	90		88	93	1	88
87	95	1	87		85	87	1	85		96	92	1	96
83	90	1	83		90	88	1	90		94	95	1	94
87	74	1	87		81		1	81		81	86	1	81
76	96	1	76		89		1	89		84	85	1	84
92	95	1	92		82		1	82		88	95	1	88
85	88	1	85		89		1	89		95	91	1	95
80	76	1	80		77		1	77		94	98	1	94
81	93	1	81		89		1	89		86	83	1	86
71	95	1	71		97		1	97		81		1	81
84	83	1	84		92		1	92		92		1	92
92	91	1	92		88		1	88		80		1	80
84	93	1	84		87		1	87		97		1	97
93	79	1	93		84		1	84				2	83
73	89	1	73				2	95				2	93
82		1	82				2	95				2	95
70		1	70				2	93				2	92
74		1	74				2	87				2	93
90		1	90				2	96				2	92
87		1	87				2	87				2	95
91		1	91				2	88				2	86
		2	78									2	85
		2	93									2	95
		2	78									2	91
		2	95									2	98
		2	93									2	83
		2	95
		2	90
		2	74
		2	96
		2	95
		2	88
		2	76
		2	93
		2	95
		2	83
		2	91
		2	93
		2	79
		2	89

## Sheet: LASr
Baseline					follow-up(3mo)					follow-up(6mo)
GroupT	GroupC		TC		GroupT	GroupC		TC		GroupT	GroupC		TC
0.19	0.18	1	0.19		0.25	0.14	1	0.25		0.27	0.25	1	0.27
0.17	0.21	1	0.17		0.36	0.31	1	0.36		0.3	0.31	1	0.3
0.12	0.06	1	0.12		0.25	0.37	1	0.25		0.26	0.31	1	0.26
0.3	0.4	1	0.3		0.39	0.38	1	0.39		0.34	0.27	1	0.34
0.28	0.27	1	0.28		0.3	0.28	1	0.3		0.24	0.37	1	0.24
0.21	0.42	1	0.21		0.31	0.2	1	0.31		0.23	0.38	1	0.23
0.24	0.47	1	0.24		0.21	0.17	1	0.21		0.29	0.11	1	0.29
0.13	0.09	1	0.13		0.07		1	0.07		0.19	0.2	1	0.19
0.09	0.3	1	0.09		0.29		1	0.29		0.06	0.24	1	0.06
0.14	0.36	1	0.14		0.12		1	0.12		0.13	0.28	1	0.13
0.2	0.25	1	0.2		0.15		1	0.15		0.23	0.25	1	0.23
0.2	0.12	1	0.2		0.36		1	0.36		0.29	0.15	1	0.29
0.18	0.26	1	0.18		0.25		1	0.25		0.13	0.25	1	0.13
0.11	0.26	1	0.11		0.34		1	0.34		0.26		1	0.26
0.14	0.3	1	0.14		0.16		1	0.16		0.22		1	0.22
0.35	0.31	1	0.35		0.21		1	0.21		0.34		1	0.34
0.23	0.27	1	0.23		0.26		1	0.26		0.41		1	0.41
0.14	0.18	1	0.14		0.17		1	0.17				2	0.25
0.2	0.26	1	0.2				2	0.14				2	0.31
0.18		1	0.18				2	0.31				2	0.31
0.22		1	0.22				2	0.37				2	0.27
0.18		1	0.18				2	0.38				2	0.37
0.24		1	0.24				2	0.28				2	0.38
0.14		1	0.14				2	0.2				2	0.11
0.45		1	0.45				2	0.17				2	0.2
		2	0.18									2	0.24
		2	0.21									2	0.28
		2	0.06									2	0.25
		2	0.4									2	0.15
		2	0.27									2	0.25
		2	0.42
		2	0.47
		2	0.09
		2	0.3
		2	0.36
		2	0.25
		2	0.12
		2	0.26
		2	0.26
		2	0.3
		2	0.31
		2	0.27
		2	0.18
		2	0.26

## Sheet: LAScd
Baseline					follow-up(3mo)					follow-up(6mo)
GroupT	GroupC		TC		GroupT	GroupC		TC		GroupT	GroupC		TC
-0.1	-0.05	1	-0.1		-0.06	-0.07	1	-0.06		-0.06	-0.13	1	-0.06
-0.11	-0.13	1	-0.11		-0.21	-0.12	1	-0.21		-0.13	-0.18	1	-0.13
-0.11	-0.02	1	-0.11		-0.06	-0.17	1	-0.06		-0.13	-0.13	1	-0.13
-0.16	-0.14	1	-0.16		-24	-0.2	1	-24		-0.17	-0.12	1	-0.17
-0.15	-0.14	1	-0.15		-0.11	-0.13	1	-0.11		-0.12	-0.19	1	-0.12
-0.09	-0.21	1	-0.09		-0.16	-0.13	1	-0.16		-0.13	-0.2	1	-0.13
-0.12	-0.26	1	-0.12		-0.12	-0.06	1	-0.12		-0.13	-0.06	1	-0.13
-0.08	-0.11	1	-0.08		-0.06		1	-0.06		-0.01	-0.03	1	-0.01
-0.06	-0.2	1	-0.06		-0.09		1	-0.09		-0.04	-0.12	1	-0.04
-0.08	-0.16	1	-0.08		-0.05		1	-0.05		-0.07	-0.14	1	-0.07
-0.1	-0.09	1	-0.1		-0.08		1	-0.08		-0.1	-0.19	1	-0.1
0	-0.08	1	0		-0.23		1	-0.23		-0.16	-0.11	1	-0.16
-0.05	-0.13	1	-0.05		-0.1		1	-0.1		-0.06	-0.1	1	-0.06
-0.06	-0.14	1	-0.06		-0.19		1	-0.19		-0.09		1	-0.09
-0.08	-0.11	1	-0.08		-0.06		1	-0.06		-0.11		1	-0.11
-0.18	-0.1	1	-0.18		-0.12		1	-0.12		-0.13		1	-0.13
-0.06	-0.11	1	-0.06		-0.06		1	-0.06		-0.25		1	-0.25
-0.07	-0.08	1	-0.07		-0.08		1	-0.08				2	-0.13
-0.02	-0.12	1	-0.02				2	-0.07				2	-0.18
-0.13		1	-0.13				2	-0.12				2	-0.13
-0.06		1	-0.06				2	-0.17				2	-0.12
-0.03		1	-0.03				2	-0.2				2	-0.19
-0.02		1	-0.02				2	-0.13				2	-0.2
-0.09		1	-0.09				2	-0.13				2	-0.06
-0.32		1	-0.32				2	-0.06				2	-0.03
		2	-0.05									2	-0.12
		2	-0.13									2	-0.14
		2	-0.02									2	-0.19
		2	-0.14									2	-0.11
		2	-0.14									2	-0.1
		2	-0.21
		2	-0.26
		2	-0.11
		2	-0.2
		2	-0.16
		2	-0.09
		2	-0.08
		2	-0.13
		2	-0.14
		2	-0.11
		2	-0.1
		2	-0.11
		2	-0.08
		2	-0.12

## Sheet: LASct
Baseline					follow-up(3mo)					follow-up(6mo)
GroupT	GroupC		TC		GroupT	GroupC		TC		GroupT	GroupC		TC
-0.1	-0.13	1	-0.1		-0.19	-0.06	1	-0.19		-0.2	-0.11	1	-0.2
-0.06	-0.08	1	-0.06		-0.15	-0.18	1	-0.15		-0.18	-0.13	1	-0.18
-0.01	-0.04	1	-0.01		0.2	-0.2	1	0.2		-0.14	-0.18	1	-0.14
-0.14	-0.27	1	-0.14		-0.15	-0.17	1	-0.15		-0.17	-0.14	1	-0.17
-0.14	-0.13	1	-0.14		-0.19	-0.15	1	-0.19		-0.12	-0.18	1	-0.12
-0.12	-0.21	1	-0.12		-0.15	-0.07	1	-0.15		-0.1	-0.17	1	-0.1
-0.12	-0.21	1	-0.12		-0.09	-0.11	1	-0.09		-0.16	-0.05	1	-0.16
-0.05	0.01	1	-0.05		-0.01		1	-0.01		-0.18	-0.16	1	-0.18
-0.02	-0.1	1	-0.02		-0.19		1	-0.19		-0.03	-0.12	1	-0.03
-0.07	-0.2	1	-0.07		-0.06		1	-0.06		-0.06	-0.14	1	-0.06
-0.09	-0.16	1	-0.09		-0.08		1	-0.08		-0.12	-0.06	1	-0.12
-0.2	-0.03	1	-0.2		-0.13		1	-0.13		-0.13	0.03	1	-0.13
-0.13	-0.13	1	-0.13		-0.15		1	-0.15		-0.08	-0.15	1	-0.08
-0.06	-0.13	1	-0.06		-0.15		1	-0.15		-0.17		1	-0.17
-0.05	-0.19	1	-0.05		-0.1		1	-0.1		-0.12		1	-0.12
-0.16	-0.21	1	-0.16		-0.1		1	-0.1		-0.21		1	-0.21
-0.17	-0.16	1	-0.17		-0.2		1	-0.2		-0.16		1	-0.16
-0.07	-0.1	1	-0.07		-0.08		1	-0.08				2	-0.11
-0.18	-0.14	1	-0.18				2	-0.06				2	-0.13
-0.05		1	-0.05				2	-0.18				2	-0.18
-0.16		1	-0.16				2	-0.2				2	-0.14
-0.15		1	-0.15				2	-0.17				2	-0.18
-0.21		1	-0.21				2	-0.15				2	-0.17
-0.05		1	-0.05				2	-0.07				2	-0.05
-0.13		1	-0.13				2	-0.11				2	-0.16
		2	-0.13									2	-0.12
		2	-0.08									2	-0.14
		2	-0.04									2	-0.06
		2	-0.27									2	0.03
		2	-0.13									2	-0.15
		2	-0.21
		2	-0.21
		2	0.01
		2	-0.1
		2	-0.2
		2	-0.16
		2	-0.03
		2	-0.13
		2	-0.13
		2	-0.19
		2	-0.21
		2	-0.16
		2	-0.1
		2	-0.14

## Sheet: SV
Baseline					follow-up(3mo)					follow-up(6mo)
GroupT	GroupC		TC		GroupT	GroupC		TC		GroupT	GroupC		TC
72	35	1	72		57	44	1	57		55	56	1	55
53	44	1	53		63	69	1	63		51	60	1	51
62	21	1	62		48	46	1	48		78	65	1	78
43	55	1	43		72	44	1	72		46	58	1	46
61	51	1	61		80	58	1	80		43	46	1	43
41	62	1	41		45	50	1	45		39	62	1	39
55	63	1	55		69	49	1	69		51	40	1	51
42	46	1	42		40		1	40		54	48	1	54
45	52	1	45		60		1	60		53	65	1	53
29	56	1	29		51		1	51		70	64	1	70
63	42	1	63		61		1	61		42	23	1	42
90	69	1	90		54		1	54		62	50	1	62
54	54	1	54		38		1	38		41	54	1	41
48	49	1	48		60		1	60		62		1	62
45	58	1	45		45		1	45		66		1	66
57	51	1	57		63		1	63		51		1	51
39	22	1	39		49		1	49		55		1	55
61	41	1	61		54		1	54				2	56
40	58	1	40				2	44				2	60
107		1	107				2	69				2	65
62		1	62				2	46				2	58
55		1	55				2	44				2	46
43		1	43				2	58				2	62
62		1	62				2	50				2	40
63		1	63				2	49				2	48
		2	35									2	65
		2	44									2	64
		2	21									2	23
		2	55									2	50
		2	51									2	54
		2	62
		2	63
		2	46
		2	52
		2	56
		2	42
		2	69
		2	54
		2	49
		2	58
		2	51
		2	22
		2	41
		2	58

## Sheet: CO
Baseline					follow-up(3mo)					follow-up(6mo)
GroupT	GroupC		TC		GroupT	GroupC		TC		GroupT	GroupC		TC
3.6	3.9	1	3.6		3.4	3.4	1	3.4		3	4	1	3
5.1	3.9	1	5.1		3.8	3.9	1	3.8		3.1	3	1	3.1
4.8	3.3	1	4.8		3.6	3.2	1	3.6		4.2	3.5	1	4.2
3.1	3.4	1	3.1		4.4	2.7	1	4.4		2.6	3.8	1	2.6
3.9	4.1	1	3.9		4.9	3.9	1	4.9		2.4	2.9	1	2.4
2.7	4.4	1	2.7		2.5	3.1	1	2.5		2.6	3.8	1	2.6
3.5	4.2	1	3.5		4.4	2.9	1	4.4		3.2	2.5	1	3.2
2.5	4	1	2.5		3		1	3		4.3	3.4	1	4.3
5.4	3.9	1	5.4		34		1	34		3	4.1	1	3
2	3.4	1	2		3.2		1	3.2		4.4	4.7	1	4.4
44	3.1	1	44		4.2		1	4.2		3.3	1.5	1	3.3
8.4	4.4	1	8.4		4		1	4		44	3.3	1	44
4	4.1	1	4		2.3		1	2.3		3.1	2.8	1	3.1
4	3.5	1	4		5.1		1	5.1		4		1	4
3.7	4.7	1	3.7		2.2		1	2.2		4.2		1	4.2
3.7	3.9	1	3.7		3.6		1	3.6		4.4		1	4.4
2.6	1.7	1	2.6		3.4		1	3.4		3.6		1	3.6
4.8	3.5	1	4.8		3		1	3				2	4
2.8	3	1	2.8				2	3.4				2	3
6.6		1	6.6				2	3.9				2	3.5
4		1	4				2	3.2				2	3.8
4.1		1	4.1				2	2.7				2	2.9
3.8		1	3.8				2	3.9				2	3.8
4.1		1	4.1				2	3.1				2	2.5
4.1		1	4.1				2	2.9				2	3.4
		2	3.9									2	4.1
		2	3.9									2	4.7
		2	3.3									2	1.5
		2	3.4									2	3.3
		2	4.1									2	2.8
		2	4.4
		2	4.2
		2	4
		2	3.9
		2	3.4
		2	3.1
		2	4.4
		2	4.1
		2	3.5
		2	4.7
		2	3.9
		2	1.7
		2	3.5
		2	3

## Sheet: GLS-AVG
Baseline					follow-up(3mo)					follow-up(6mo)
GroupT	GroupC		TC		GroupT	GroupC		TC		GroupT	GroupC		TC
10.7	6.8	1	10.7		16.2	15	1	16.2		16.8	10.6	1	16.8
9.8	10.8	1	9.8		14.1	17.5	1	14.1		18.3	18.5	1	18.3
10.6	5.8	1	10.6		13.9	18.3	1	13.9		17	18	1	17
13.9	17.9	1	13.9		20.9	16.1	1	20.9		13.9	14.9	1	13.9
18.2	15.7	1	18.2		14	19.3	1	14		14.7	19.5	1	14.7
13.3	15.7	1	13.3		12.6	12.1	1	12.6		19.7	15.9	1	19.7
13.5	14	1	13.5		15.4	17.5	1	15.4		14.8	14.7	1	14.8
11.7	9.5	1	11.7		5.5		1	5.5		11.9	14.7	1	11.9
4.4	16.5	1	4.4		18.8		1	18.8		7	13.9	1	7
15.5	21.4	1	15.5		8.9		1	8.9		11.2	18.3	1	11.2
12.9	13.2	1	12.9		9.9		1	9.9		15.6	15.8	1	15.6
8.2	10.7	1	8.2		20.4		1	20.4		20.3	14.4	1	20.3
8.4	16.7	1	8.4		15.8		1	15.8		14.7	16.5	1	14.7
5.1	14.6	1	5.1		18.9		1	18.9		12.5		1	12.5
12	11.6	1	12		14.9		1	14.9		14.1		1	14.1
21.9	16.4	1	21.9		14		1	14		19.1		1	19.1
16.7	17.3	1	16.7		18.8		1	18.8		20		1	20
15.6	7.4	1	15.6		14.5		1	14.5				2	10.6
14.4	16.6	1	14.4				2	15				2	18.5
10.1		1	10.1				2	17.5				2	18
5.3		1	5.3				2	18.3				2	14.9
9.2		1	9.2				2	16.1				2	19.5
14.1		1	14.1				2	19.3				2	15.9
13.4		1	13.4				2	12.1				2	14.7
16.4		1	16.4				2	17.5				2	14.7
		2	6.8									2	13.9
		2	10.8									2	18.3
		2	5.8									2	15.8
		2	17.9									2	14.4
		2	15.7									2	16.5
		2	15.7
		2	14
		2	9.5
		2	16.5
		2	21.4
		2	13.2
		2	10.7
		2	16.7
		2	14.6
		2	11.6
		2	16.4
		2	17.3
		2	7.4
		2	16.6

[truncated: 13 more sheets: SPI, PSD, LVDT, RR, LVDT-RR, VTIMV, IVMD, SLD, SPWMD, BMD, BS, aSMD, aSS]
