# Supplementary material for: Effects of sacubitril/valsartan on cardiac reverse remodeling and cardiac resynchronization in patients with acute myocardial infarction
Source: Front Cardiovasc Med. 2023 Jan 13;9:1059420. doi: 10.3389/fcvm.2022.1059420 (PMC9880431; doi:10.3389/fcvm.2022.1059420)
Supplement: Supplementary file 7 [file Data_Sheet_7.xlsx]

## Sheet: Sheet1
GWI	Glps-Avg	LVDT/R-R
1051	10.7	54
915	10.6	55
639	9.8	50
1011	14.16	54
786	16.2	66
1220	16.8	59
1083	10.6	50
1138	14.1	57
1215	13.9	57
1571	14	61
1519	13.9	50
2181	18.3	59
1778	15.9	64
1627	18.2	60
2120	18.8	61
2202	20.9	51
905	13.3	57
1559	14	55
1473	17	66
1785	15.3	48
1109	13.5	72
1211	12.7	65
892	12.6	72
1188	13.9
1192	11.7	56
1666	15.4	64
1414	14.7	66
291	4.4	40
481	5.5	39
1396	15.5	58
2304	18	57
1914	19.7	57
1262	12.9	57
1122	13.1	52
1349	18.8	56
1635	14.8	49
1250	18.9	57
1128	8.2	35
951	10.3	44
1472	11.9	46
643	8.4	41
1072	8.9	55
777	7	59
764	5.1	45
1375	9.9	55
1282	11.2	55
1045	12	53
1185	15.3	59
1257	15.6	62
1899	21.9	65
1677	20.4	57
1915	20.3	54
1926	16.7	54
2040	15.8	61
1494	14.7	52
1570	15.6	59
1489	18.9	55
663	14.4	58
1145	14.9	59
538	10.1	71
446	9.4	52
519	5.3	60
1023	12.5	60
753	9.2	48
1342	14	64
1573	14.1	55
1284	14.1	46
1781	18.5	58
2083	18.8	61
1369	13.4	56
1657	14.5	63
1486	16.4	57
1823	20	52
570	6.8	45
988	10.6	50
725	10.8	53
1718	18.5	62
603	5.8	58
1583	15	51
1486	17.9	65
2121	17.5	61
2120	18	59
1433	15.7	58
1574	14.9	55
1867	15.6	65
1760	15.7	54
1669	18.3	57
2207	19.5	55
1147	14	54
1269	15.9	57
581	9.5	66
1083	14.7	59
1317	16.5	61
1528	19.9	63
2485	21.4	67
2258	19.9	60
1101	13.2	70
2084	14.7	52
942	10.7	61
1117	11.6	60
1539	16.1	62
1468	13.9	57
1727	16.7	50
2207	20.1	61
1395	14.6	55
2048	19.3	58
954	11.6	61
1279	13.6	51
1229	16.4	60
1941	18.3	49
1725	17.3	48
2081	16.5	45
2272	15.8	44
707	7.4	51
1030	10.9	63
1107	12.1	61
1293	14.4	65
1563	16.6	65
1954	17.5	66
1009	16.5	63
902	13.5	69
