# Supplementary material for: Effects of sacubitril/valsartan on cardiac reverse remodeling and cardiac resynchronization in patients with acute myocardial infarction
Source: Front Cardiovasc Med. 2023 Jan 13;9:1059420. doi: 10.3389/fcvm.2022.1059420 (PMC9880431; doi:10.3389/fcvm.2022.1059420)
Supplement: Supplementary file 9 [file Data_Sheet_9.xlsx]

## Sheet: GroupT
	ID	name	age	gender	BMI	Hypertension	Diabetes	Dyslipidaemia	Smoking	Family history	Myocardial infarction	Ischemic stroke	Valvular disease	Atrial fibrillation	STEMI/NSTEMI	Culprit vessel	Killip classification	Lesion artery number	CTO	CK-MB	cTnI	NT-proBNP	eGFR	Cr	Aspirin	Clopidogrel	Ticagrelor	Statins	β receptor blocker	Furosemide	Spironolactone	both
1	15353803	艾岗	38	male	22.9854	1	0	0	1	0	0	0	0	0	S	LAD	1	2	0	52	47.8	713	100.98	84.1	0	1	0	1	1	0	0	0
2	60323205	安春信	74	male	20.2449	0	0	0	1	0	0	0	0	0	N	LAD	1	3	0			4490	91.4	64.5	1	1	0	1	1	0	0	0
3	60295034	蔡德宝	68	male	21.9713	1	0	0	1	1	0	0	0	0	N	LCX	1	2	0			2620	73.51	92.4	1	1	0	1	1	0	0	0
4	15440496	曹军庆	54	male	22.7732	1	0	1	1	0	0	0	0	0	N	LCX	1	2	0	53.6	1.9	1110	104.2	66	1	1	0	1	1	0	0	0
5	15462907	陈建社	54	male	21.3039	0	0	0	1	0	0	0	0	0	S	RCA	1	3	0	304	>80	96	122.07	44.9	1	1	0	1	1	0	0	0
6	60271371	陈双华	59	male	20.7612	1	0	0	1	0	0	0	0	0	S	RCA	1	1	0				93.93	78	1	1	0	1	1	0	0	0
7	15475967	程玉玲	63	female	26.8352	1	0	0	0	0	0	0	0	0	S	RCA	1	1	0	143	37.1	803	98.27	51	0	1	0	1	1	1	1	1
8	60298607	党海军	48	male	23.8367	0	0	0	1	0	0	0	0	0	N	LAD	1	1	0	217	27.3	729	100.84	79.2	1	1	0	1	1	0	0	0
9	60441363	杜中羊	60	male	21.7079	0	0	0	0	1	0	0	0	0	N	LAD	1	2	0			976	112.91	49	1	1	0	1	1	0	0	0
10	15469963	郭平贤	57	male	23.6614	0	0	0	1	0	0	0	0	0	S	RCA	1	2	0			2130	94.61	79.3	1	1	0	1	1	0	0	0
11	60293891	胡国勇	50	male	26.1224	0	0	0	1	0	0	0	0	0	S	LCX	3	2	0	23		1360	79.40	95.7	0	1	0	1	0	0	1	0
12	15306363	胡芝兰	59	female	24.8358	1	1	1	0	0	0	0	0	0	N	LAD	1	3	0	66.8	17.2	3260	45.66	113.3	1	1	0	1	1	0	1	0
13	60311906	黄冬	42	male	23.3887	1	0	0	1	0	1	0	0	0	N	LAD	1	1	0	12.4	6.96	92.4	101.38	81.9	1	1	0	1	1	0	0	0
14	12761557	黄军贤	56	male	22.4996	1	0	0	0	0	0	1	0	0	N	LAD	3	3	0				118.65	46.5	1	0	1	1	1	1	1	1
15	15466604	雷建荣	64	male	21.3039	0	1	0	0	0	0	0	0	0	S	LAD	1	2	0						1	1	0	1	1	0	0	0
16	60284512	李道义	64	male	25.5354	1	0	0	0	0	0	0	0	0	S	LAD	1	1	0	163	59.3	329	101.10	60.9	1	1	0	1	1	0	0	0
17	13290843	李灵豪	79	male	17.8748	0	0	0	0	0	1	0	0	0	N	RCA	1	1	0	0.31	<0.012	144	79.95	80.4	1	1	0	1	1	0	0	0
18	60299068	李美利	59	female	20.3125	1	0	0	0	0	0	0	0	0	S	RCA	1	2	0	39.7	4.91	431	65.55	84.5	1	1	0	1	1	0	0	0
19	12845085	李民田	68	male	23.8087	0	0	0	0	0	0	0	0	0	N	LAD	1	1	0				102.56	54	1	1	0	1	1	0	0	0
20	60296930	李乃平	79	female	22.6562	0	0	0	0	0	0	0	1	1	N	LAD	1	1	0	3.42	1.32	35000	54.00	87.8	0	1	0	1	1	0	1	0
21	60285194	李夏琴	51	female	26.5625	1	0	0	0	0	0	0	0	0	N	LAD	1	1	0	1.39	0.29	527	112.83	43.3	1	1	0	1	1	0	0	0
22	13712527	李英军	48	male	23.7387	1	1	0	0	0	0	0	0	0	S	RCA	1	1	0				105.23	71.4	1	1	0	1	1	0	0	0
23	60381571	李正银	63	male	22.3094	0	0	0	1	0	0	0	0	0	N	LAD	1	1	0			1260	105.27	55.2	1	1	0	1	1	0	0	0
24	60317442	刘宏江	74	male	20.7967	1	0	0	0	0	0	0	0	0	S	LAD	2	1	0	105	6.8	2520	65.91	97.1	1	1	0	1	1	0	0	0
25	15363312	刘王俊	61	male	21.8724	1	1	0	0	0	0	1	0	0	S	RCA	1	2	0	127	80	1630	107.24	54.6	1	1	0	1	1	0	0	0
26	14649755	刘志豪	43	male	21.3068	1	0	0	1	1	0	0	0	0	S	RCA	2	2	0	22	0.18	69	114.82	62.9	1	1	0	1	1	0	0	0
27	15473287	马胜友	57	male	23.4236	0	0	0	1	0	0	0	0	0	S	RCA	1	1	0				100.97	67.7	0	1	0	1	1	0	0	0
28	13920535	马伟力	38	male	26.2188	0	0	0	1	1	0	0	0	0	S	LAD	1	1	0	1	0.14	189	130.37	50.3	1	1	0	1	1	0	0	0
29	15438875	马彦飞	34	male	26.8544	0	0	0	0	0	0	0	0	0	S	LAD	1	2	0	21.2	2.48	59.4	129.92	55.9	1	1	0	1	1	0	0	0
30	60285185	蒙建锋	50	male	22.5896	1	0	0	1	0	0	0	0	0	N	LAD	1	1	0	143	＞80	103	98.655	80.5	1	1	0	1	1	0	0	0
31	60297277	彭德权	69	male	23.7228	1	0	0	0	0	0	0	0	0	S	RCA	1	2	0	63.2	78.8	1050	94.21	66.4	0	1	0	1	1	0	0	0
32	60289228	齐献瑞	66	male	22.4996	1	0	1	1	0	1	0	0	0	N	RCA	1	2	0	0.39	0.28	295	107.89	49.4	1	0	1	1	1	0	0	0
33	15379170	秦鹏	36	male	26.1224	0	0	0	1	0	0	0	0	0	S	RCA	1	1	0	104	>80	507	118.02	66.3	1	1	0	1	1	0	0	0
34	15476835	任东	37	male	23.5666	1	0	1	1	0	0	1	0	0	N	LAD	1	2	0	383	3.6	783	89.7	93.3	1	1	0	1	1	0	0	0
35	60262991	任淑梅	66	female	22.1003	0	0	0	0	0	0	0	0	0	S	RCA	2	1	0	44.2	4.91	381	110.71	33.3	1	1	0	1	1	0	0	0
36	60246380	石春光	51	male	24.6914	0	0	0	1	1	0	0	0	0	S	RCA	1	3	0	254		529	105.76	67.0	1	1	0	1	1	0	0	0
37	15469918	孙利	74	male	21.9713	0	1	0	1	0	0	0	0	1	N	LAD	1	3	0	9.61	3.8	4520	116.96	35.4	0	1	0	1	1	0	0	0
38	15413446	孙世德	62	male	25.9095	1	1	0	1	0	0	0	0	0	N	LAD	2	2	1	3.25	0.33	20700	31.87	189.9	1	1	0	1	1	0	0	0
39	12428830	田西生	63	male	22.913	1	1	0	0	0	0	0	0	0	S	LAD	1	1	0	439		3290	87.35	82	0	1	0	1	1	0	1	0
40	60152702	汪秀英	62	female	22.4323	0	0	1	0	0	0	0	0	0	S	LAD	3	3	0	13.2	4	35000	44.14	114.5	1	1	0	1	1	0	0	0
41	60274837	王存房	71	male	22.1003	0	0	1	0	0	0	0	0	0	S	RCA	3	3	0	63.1		869	66.32	98.3	1	1	0	1	1	0	1	0
42	15444233	王广发	70	male	21.83	1	1	0	0	0	1	0	0	0	N	LAD	2	1	0						0	1	0	1	1	0	0	0
43	15452716	王化忠	70	male	22.231	1	0	1	1	0	0	0	0	0	S	LAD	1	3	0				91.38	69.1	1	1	0	1	1	0	0	0
44	15421221	王军	65	male	19.3625	1	0	1	1	0	0	0	0	0	S	LAD	1	1	0				67.84	99.9	0	1	0	1	1	0	0	0
45	60286350	王玲	64	male	23.6203	1	0	0	1	0	0	0	0	0	N	RCA	2	1	1	0.72	3.08	3580	90.07	79.3	1	1	0	1	1	0	0	0
46	60211228	王守国	64	male	21.7079	0	0	0	1	0	0	1	0	0	S	LAD	2	1	0	>400	>80	174	98.56	63.7	1	1	0	1	1	0	0	0
47	15463514	王淑梅	73	female	24.6711	0	0	0	0	0	0	0	0	0	S	LAD	1	1	0	12.7	41.1	23600	69.03	74.2	1	1	0	1	1	1	0	0
48	60245833	王树华	58	male	21.9671	1	1	0	0	0	0	0	0	0	S	LAD	1	3	0	0.65	0.42	838	106.16	58.9	1	1	0	1	1	1	1	1
49	60410663	王统计	66	male	19.8839	0	0	0	0	0	0	0	0	0	N	LCX	1	2	0	94.7	28.8	944	101.65	57.1	0	1	0	1	1	0	0	0
50	15454981	王英民	62	male	20.9042	0	1	0	1	0	0	0	0	0	S	LAD	2	2	0				117.36	43.1	0	1	0	1	1	1	1	1
51	98033897	王永龙	69	male	21.9899	1	1	1	1	0	1	0	0	0	S	LAD	2	2	0	12		900	95.83	63.7	1	1	0	1	1	0	1	0
52	15531979	王志宏	70	male	19.1512	0	0	0	1	0	0	0	0	0	S	RCA	1	1	0				91.44	69	0	1	0	1	1	0	0	0
53	60326015	王志让	63	male	21.4109	1	1	0	1	0	0	0	0	0	S	RCA	1	2	0	10.3	78.3	13900	61.24	110	1	1	0	1	1	0	0	0
54	60248235	蔚上纲	51	male	22.4082	1	0	1	1	0	0	0	0	0	N	RCA	1	1	0	64.7	13.2	304	110.62	61.1	1	1	0	1	1	0	0	0
55	60280595	魏怀荣	63	male	20.4783	1	1	0	1	0	0	0	0	0	N	RCA	1	1	0	11	4.42	583	97.21	67	1	1	0	1	1	0	0	0
56	15450074	吴鹏	58	male	23.3887	0	0	0	0	0	0	0	0	0	S	LAD	3	1	0	5.28	0.60	131	72.58	98.4	1	1	0	1	1	0	0	0
57	14452085	仵兴谦	79	male	26.9531	1	0	0	0	0	0	1	0	0	N	LAD	1	3	0	11.3	4.9	8130	84.04	71.4	1	1	0	1	1	0	0	0
58	60201535	辛海峰	44	male	26.1738	0	0	0	0	0	0	0	0	0	N	LAD	1	1	0	1.58	1.69	378	85.51	93.2	1	1	0	1	1	0	0	0
59	60323326	薛元元	38	male	26.0276	0	0	0	1	0	0	0	0	0	S	LAD	1	1	0	125	70.1	376	112.89	74.1	1	1	0	1	1	0	0	0
60	14308061	闫海世	64	male	20.7967	0	0	0	1	0	1	0	0	0	S	LAD	1	2	0	7.6	1.2	983	108.6	50.3	1	1	0	1	1	0	0	0
61	60294820	闫宽喜	76	male	20.1956	1	0	0	0	0	0	0	0	0	S	RCA	1	2	0				90.72	62.4	0	1	0	1	1	1	1	1
62	60015876	闫志康	70	male	21.0667	1	0	1	1	1	1	0	0	0	N	LAD	1	2	0	0.85	0.99	762	100.97	54.2	1	1	0	1	1	0	0	0
63	15447597	闫周鹏	38	male	24.6914	0	0	0	0	0	0	0	0	0	N	LAD	1	3	1	9.39	5.88	275	115.29	69	0	1	0	1	1	0	0	0
64	15444381	杨东海	63	male	20.3244	1	1	0	0	0	0	0	0	0	N	LAD	2	3	1	1.23	0.05	3580	80.31	87.9	0	1	0	1	1	0	0	0
65	60216598	杨旭鹏	63	male	27.5482	1	0	1	1	0	0	0	0	1	S	LAD	1	1	0	36.5	1.3	1570	99.7	63	1	1	0	1	1	0	1	0
66	15514946	叶宝金	44	male	21.4692	0	0	0	1	0	0	0	0	0	N	LAD	1	2	0			3070	62.68	120.5	0	1	0	1	1	0	0	0
67	15476930	于美丽	67	female	22.7694	0	1	1	0	0	0	0	0	0	S	LAD	1	1	0			8540	103.16	40.4	1	1	0	1	1	1	1	1
68	60358711	喻西迎	64	male	22.7732	1	0	0	0	0	0	0	0	0	S	RCA	1	2	0	17.1	33	1050	92.77	73.8	1	1	0	1	1	0	0	0
69	15499120	袁惠祥	60	male	23.1084	0	0	1	1	0	0	0	0	0	S	LAD	2	2	0	2.34	7.76	390	105.35	58	1	1	0	1	1	0	0	0
70	15414306	苑建刚	48	male	22.4059	0	0	0	1	0	0	0	0	0	N	RCA	1	3	0	202	34.5	3000	116.02	56.3	1	1	0	1	1	0	0	0
71	15379815	张根岐	49	male	21.6333	1	0	0	1	0	0	0	0	0	S	LAD	1	3	0				106.66	68.6	1	1	0	1	1	0	0	0
72	60351904	张广正	55	male	25.5937	1	0	1	0	0	0	0	0	0	S	LAD	1	1	0	18.9	3.14	1080	100.70	70.5	1	1	0	1	1	0	0	0
73	15458736	张海茂	53	male	22.913	0	1	1	1	0	0	0	0	0	S	LAD	1	1	0	0.58	0.19	1520	120.65	47	0	1	0	1	1	0	0	0
74	15531926	张慧鹏	37	male	25.2493	0	0	0	1	0	0	0	0	0	S	LAD	2	1	0	132	20	1650	122.78	59.2	1	1	0	1	1	0	0	0
75	15322477	张建忠	64	male	20.8086	1	0	0	1	0	0	1	0	0	S	LAD	1	1	0	263	>80	844	90.83	77.7	1	1	0	1	1	1	1	1
76	60264024	张菊侠	78	female	23.7253	1	1	0	0	0	0	1	0	0	N	LAD	1	1	0	0.59	0.03	704	53.27	89.3	0	1	0	1	1	0	0	0
77	15465035	张军商	56	male	22.46	0	0	0	1	0	0	0	0	0	S	LAD	1	2	0				78.9	92.9	1	0	1	1	1	1	1	1
78	60288085	张荣	69	male	26.5625	0	0	0	0	0	0	0	0	0	S	LAD	1	2	0	0.72	0.17	638	92.19	68.8	0	1	0	1	1	0	1	0
79	60281110	张西印	66	male	25.5102	0	0	0	1	0	0	0	0	0	S	LAD	1	1	0			1180	104.43	54.5	1	1	0	1	1	0	0	0
80	15478044	张县虎	48	male	22.7732	0	0	0	0	0	0	0	0	0	S	LAD	1	1	0	32.7	3.48	173	109.79	64.4	1	1	0	1	1	0	0	0
81	14175599	张忠顺	58	male	21.1927	1	1	0	0	0	0	0	0	0	N	LAD	2	2	1				74.16	96.1	1	0	1	1	0	1	1	1
82	60293709	张子龙	60	male	22.571	1	0	0	0	0	0	0	0	0	S	LAD	1	3	0	26.5	27	1590	97.97	69.2	1	1	0	1	1	0	0	0
83	13883447	赵喜民	66	male	22.6757	1	0	0	1	0	0	0	0	0	N	LAD	1	2	0	0.3	0.11	184	92.04	72.7	1	1	0	1	1	0	0	0
84	60427519	朱忍堂	72	male	21.4533	1	0	0	0	0	0	0	0	0	N	RCA	1	3	1				93.9	62.5	0	1	0	1	1	0	0	0
85	60273563	邹少伟	35	male	25.7959	0	0	0	1	0	0	0	0	0	S	LAD	1	1	0	88.6	59.7	55.2	115.49	71.1	1	1	0	1	0	0	0	0

## Sheet: GroupC
	ID	name	age	gender	BMI	Hypertension	Diabetes	Dyslipidaemia	Smoking	Family history	Myocardial infarction	Ischemic stroke	Valvular disease	Atrial fibrillation	STEMI/NSTEMI	Culprit vessel	Killip classification	Lesion artery number	CTO	CK-MB	cTnI	NT-proBNP	eGFR	Cr	Aspirin	Clopidogrel	Ticagrelor	Statins	β receptor blocker	Furosemide	Spironolactone	both
1	60245951	安英武	48	male	20.6612	0	1	1	1	0	0	0	0	0	S	LAD	1	1	0	28.8	0.77	205	105.11	71.6	1	1	0	1	1	1	1	1
2	60361126	白进忠	79	male	23.2438	0	0	0	1	0	0	0	0	0	S	LAD	3	2	0	70.5	1.58	713	65.51	94.8	1	1	0	1	1	0	0	0
3	15465289	曹转社	64	male	27.968	0	1	0	1	1	0	0	0	0	N	RCA	1	2	1	67.4	40.4	785	107.9	51.1	1	1	0	1	1	0	0	0
4	15517405	陈小敏	55	male	24.0238	1	1	1	1	1	0	0	0	0	S	RCA	1	1	0			1352	114.84	52.1	1	1	0	1	1	0	0	0
5	15434673	陈孝荣	65	female	21.6441	0	0	0	0	0	0	0	0	0	S	LAD	1	2	0	1.87	0.03	286	92.62	58.5	1	1	0	1	1	0	1	0
6	15161283	陈玉风	66	female	22.0741	1	0	0	0	0	0	1	0	0	S	RCA	1	2	0				99.76	45.7	1	1	0	1	1	0	0	0
7	60330357	程田娃	58	male	22.5306	0	0	0	0	0	0	0	0	0	S	LAD	1	2	0	5.27	0.52	680	103.07	63.3	1	1	0	1	1	0	0	0
8	60273385	崔卫国	44	male	22.7732	1	1	0	0	1	0	0	0	0	N	RCA	1	3	0	27.7	6.19	1130	83.66	94.9	1	1	0	1	1	0	0	0
9	60471604	董建武	44	male	23.9395	0	0	0	1	0	0	0	0	0	S	LAD	1	3	0	284	>80	600	126.66	48.7	0	1	0	1	1	0	0	0
10	15461198	杜春泉	73	male	22.6757	1	1	0	0	0	0	1	0	0	S	LCX	1	2	0	120	80	2250	89.42	70.4	1	1	0	1	1	0	0	0
11	15451115	樊武军	62	male	22.4082	1	1	0	1	0	0	0	0	0	S	RCA	3	1	0	145	>80	3430	67.25	102.4	0	1	0	1	1	0	0	0
12	15391961	贺宝银	47	male	23.3234	1	0	0	0	0	0	0	0	0	S	LAD	1	1	0	＞400	＞80	575	111.64	62.9	0	1	0	1	1	0	0	0
13	15328592	贺掌印	64	male	25.2595	1	0	0	1	0	0	0	0	0	S	LAD	1	3	0	2.5	0.04	123	92.31	74.7	1	1	0	1	1	0	0	0
14	60345100	惠淑维	66	female	21.7738	0	0	0	0	0	0	0	0	0	S	LAD	1	1	0	5.51	0.13	174	105.05	39.9	1	1	0	1	1	0	0	0
15	60384300	贾洪子	54	male	21.4692	1	0	0	1	0	0	0	0	0	S	LAD	1	2	0	153	12	2490	98.28	76.1	1	0	1	1	1	0	0	0
16	60344555	晋建民	63	male	21.7994	0	0	1	0	0	0	0	0	0	N	RCA	1	3	0	2.18	1.3	421	105.66	54.7	1	1	0	1	1	0	0	0
17	15449940	孔宝山	44	male	20.2812	1	0	0	0	0	0	0	0	0	S	LAD	1	1	0				117.55	58.4	0	1	0	1	1	0	0	0
18	60221251	李娥	82	male	19.3625	1	0	0	1	0	0	0	0	0	S	RCA	1	3	0	2.54	0.07	126	62.78	96.5	0	1	0	1	1	0	0	0
19	14964614	李文刚	72	male	21.6713	1	0	1	0	0	0	1	0	0	N	RCA	1	3	0	5.21	1.81	576	82.61	81.5	0	1	0	1	1	0	0	0
20	60268654	李雪峰	47	male	26.2346	1	0	0	1	0	0	0	0	0	S	RCA	1	2	0	25.9	1.83	135	111.98	64.6	1	1	0	1	1	0	0	0
21	60301030	李长院	42	male	26.9598	1	0	0	1	0	0	0	0	0	S	LAD	1	3	1	4.19	0.34	533	123.98	54.0	1	0	1	1	1	0	0	0
22	60334804	李正义	68	male	23.03	1	0	0	1	0	0	0	0	0	N	LAD	1	1	0	2.57	0.86	659	85.98	80.7	1	1	0	1	1	0	0	0
23	15454400	梁治礼	69	male	23.7228	0	0	0	0	0	0	0	0	0	S	LAD	1	2	0	350	80	1180	95.40	63.3	1	1	0	1	1	0	0	0
24	60269531	卢新卫	51	male	25.7276	0	0	1	1	0	0	0	0	0	N	LCX	1	1	0			95.4	94.75	82.2	1	1	0	1	0	0	0	0
25	14968144	吕宜家	78	male	21.4109	1	0	0	0	0	0	0	0	1	S	LAD	1	1	0	0.96	<0.012	88.2	68.25	88.5	1	1	0	1	1	1	1	1
26	60347353	马龙凤	64	male	27.0416	1	1	0	1	1	0	1	0	0	N	LAD	1	2	0	135	12.6	576	99.00	64.1	1	1	0	1	1	0	0	0
27	60185549	南玉锋	66	male	22.6474	0	0	0	0	0	0	0	0	0	S	RCA	1	1	0	0.99	0.24	330	94.32	68.5	1	1	0	1	1	0	0	0
28	14465840	庞文耀	78	male	20.202	1	1	0	0	0	0	0	0	0	S	LAD	2	2	0	3.95	2.31	3530	87.71	3.86	1	1	0	1	1	1	1	1
29	13448014	彭常仁	74	male	20.5761	1	0	0	1	0	1	0	0	0	N	LCX	1	1	0	11.4	10.5	1400	69.44	93	1	1	0	1	1	0	1	0
30	12248686	乔希龙	42	male	33.564	0	0	0	1	0	0	0	0	0	S	LAD	1	1	0	3.4	3.4	866	105.51	78.6	1	1	0	1	1	0	0	0
31	15430758	秦智鲁	57	male	25.0135	1	0	0	0	0	0	0	0	0	S	RCA	1	1	0	170	80	40.9	96.49	75.6	1	1	0	1	1	0	0	0
32	15425404	任银娥	64	female	21.5019	1	0	0	0	0	0	0	0	0	S	RCA	1	1	0	9.9	0.45	112	98.35	49.8	1	1	0	1	1	0	0	0
33	60222974	石启更	75	male	23.6203	0	0	0	0	0	0	0	0	0	N	LAD	2	2	0	27.1	14.6	1890	88.33	71.3	0	1	0	1	1	0	0	0
34	60213987	孙家鸿	74	male	20.9366	1	1	0	0	0	0	1	0	0	N	LAD	2	3	0	17.4	17.1	5580	89.93	67.1	0	1	0	1	1	0	0	0
35	15442109	田武	52	male	21.1553	0	0	0	1	0	0	0	0	0	S	RCA	1	3	0			697	83.98	90.3	1	1	0	1	1	0	0	0
36	15456269	王朝阳	45	male	26.5731	0	0	0	0	0	0	0	0	0	N	LAD	1	3	0	2.80	1.46	460	118.05	57.8	1	1	0	1	1	0	1	0
37	60290236	王恩文	79	male	19.7055	0	0	1	0	0	0	0	0	0	S	LAD	1	1	0			1010	75.82	84	0	1	0	1	1	0	0	0
38	60443541	王江红	39	male	22.921	0	1	0	0	0	0	0	0	0	N	LAD	1	3	0	0.22	0.012	158	119.91	60.6	1	1	0	1	1	0	0	0
39	60148420	王金锁	71	male	19.8413	0	0	0	1	0	0	0	0	0	S	LAD	1	1	0	66.2	13.9	2140	81.02	83.3	1	1	0	1	1	0	0	0
40	60261021	王应革	52	male	21.7738	0	1	0	1	0	0	0	0	0	N	LAD	1	3	1	2.09	<0.012	63.3	108.57	61.8	1	1	0	1	1	0	0	0
41	15452712	王跃进	61	male	23.3234	1	0	0	0	0	0	0	0	0	N	LAD	2	2	0	89.7	21.9	7640	98.62	68.1	1	1	0	1	1	0	0	0
42	15466097	王增军	53	male	23.8367	1	0	0	0	0	0	0	0	0	N	LCX	1	2	0	167	26.5	351	107.09	63.9	1	1	0	1	1	0	0	0
43	60339737	魏建义	66	male	20.6852	1	1	0	0	0	0	0	0	0	S	LAD	1	1	0	200	>80	534	93	70.9	1	1	0	1	1	0	0	0
44	60309808	仵三民	58	male	23.3067	0	0	0	0	1	0	0	0	0	S	RCA	1	3	0			1306	120.70	44.6	1	1	0	1	1	0	0	0
45	60290862	武小嘎	51	male	23.9512	0	0	1	0	0	0	0	0	0	S	RCA	1	3	0	64.9	5.86	128	111.83	59.5	1	1	0	1	1	0	0	0
46	15356343	徐玲伟	50	male	21.7738	1	0	0	1	0	0	0	0	0	N	RCA	1	1	0	45.3	80	67.5	106.77	66.6	1	1	0	1	1	0	0	0
47	60128223	薛尚勤	68	male	18.4672	1	1	1	1	0	1	0	0	0	N	LAD	1	3	0	9.45	2.68	250	82.99	83.1	1	1	0	1	1	0	0	0
48	60253188	杨超	56	male	22.2063	1	0	0	0	0	0	0	0	0	N	LAD	1	1	0	58.4	57,4	1050	85.3	87.1	1	1	0	1	1	1	0	0
49	60202044	杨秀花	79	female	20.2395	1	1	0	0	0	0	0	0	0	N	LAD	2	1	0	5.29	1.69	3130	83.9	58.6	1	1	0	1	1	0	0	0
50	60295764	杨友锋	47	male	23.0546	0	0	0	1	0	0	0	0	0	S	LAD	1	1	0	53		1167	98.76	81.3	1	1	0	1	1	0	0	0
51	60541230	姚志学	70	male	19.7055	0	0	0	1	0	0	1	0	0	N	LAD	2	2	0	1.1	0.38	340	102.39	52.4	1	1	0	1	1	0	0	0
52	60356857	余小皓	35	male	24.4898	1	0	0	0	0	0	0	0	0	S	LAD	1	2	0	70.1	8.28	171	104.18	83.4	1	1	0	1	1	0	0	0
53	14830758	俞洪扣	68	male	24.539	1	0	0	1	0	0	0	0	0	S	LAD	2	1	0	9.52	46.8	9500	60.34	108.8	1	1	0	1	1	1	1	1
54	15452192	员三合	66	male	22.9481	0	1	0	1	0	0	0	0	0	S	LAD	1	3	0	128	80	1810	90.87	75	1	1	0	1	1	0	1	0
55	60326501	张会贤	72	female	19.0677	1	0	1	0	0	0	0	0	0	S	RCA	1	3	0	185			98.34	42	1	1	0	1	1	0	0	0
56	60067254	张均峰	36	male	23.8895	0	0	0	1	0	0	0	0	0	S	LAD	1	1	0	162	55.7	157	112.25	74.9	1	1	0	1	1	0	0	0
57	12317376	张世华	68	male	22.2291	0	1	0	1	0	1	0	0	0	N	LAD	1	1	0	111	0.012	379	89.31	75.6	1	1	0	1	1	0	1	0
58	60293841	张晓舜	52	male	25.8166	1	0	1	1	0	0	0	0	0	N	LCX	1	2	0	44.6	12.4	196	87.98	87.4	1	1	0	1	1	0	0	0
59	60286709	张学忠	57	male	23.03	1	0	0	0	0	0	0	0	0	S	RCA	1	2	0	6.23	2.31	375	95.93	78	1	1	0	1	1	0	0	0
60	15466852	张志文	69	male	24.9135	1	1	0	1	0	0	0	1	0	S	LAD	1	2	0	98.6	67.7	2690	87.76	78.9	1	1	0	1	1	0	0	0
61	60418055	周培荣	51	male	22.9854	1	0	0	1	0	0	1	0	0	N	LAD	1	1	0	3.7	0.065	1780	71.63	103.6	1	1	0	1	1	1	1	1
62	15409601	周占荣	55	male	23.7387	1	0	0	1	0	0	0	0	0	S	RCA	1	2	0	28.8	75.4	1470	107.08	56.7	1	1	0	1	1	0	1	0
63	60222986	左文平	50	male	24.7721	0	0	0	1	1	0	0	0	0	N	LAD	1	1	0	26		1313	104.24	70.6	1	1	0	1	1	0	0	0
